# Supplementary material for: Identification of miRNAs Present in Cell- and Plasma-Derived Extracellular Vesicles—Possible Biomarkers of Colorectal Cancer
Source: Cancers (Basel). 2024 Jul 5;16(13):2464. doi: 10.3390/cancers16132464 (PMC11240749; doi:10.3390/cancers16132464)
Supplement: Supplementary file 1 [file cancers-16-02464-s001.zip › Table S1.xlsx]

## Sheet: NGS reads - cell lines
customerID	HCT116 cell line_Sample1	HCT116 cell line_Sample2	HCT116 TEVs_Sample1		SW620 cell line_Sample1	SW620 cell line_Sample1	SW620 EVs_Sample1		SW480 cell line_Sample1	SW480 cell line_Sample1	SW480 EVs_Sample1		SW1116 cell line_Sample1	SW1116 cell line_Sample1	SW1116 EVs_Sample1		CCD841 cell line_Sample1	CCD841 cell line_Sample2	CCD841 EVs_Sample1
#uniSp.2	36.23	89.7	6803.97		342.26	211.48	219.62		143.17	121.6	156.49		30.93	232.7	112.39		69.76	4671.02	2572.06
#uniSp.4	0	0	32.46		0.42	3.52	5.11		0.54	2.37	1.76		0.27	0	4.89		0	32.1	33.79
#uniSp.5	0	0	0		0	0	0		0	0	0		0	0	0		0	0	0
hsa-let-7a-2-3p	2.66	3.07	0		0	0	0		0.54	0	0		0	0	0		0.65	0	0
hsa-let-7a-3p	142.78	167.13	108.21		133.82	98.96	76.61		181.39	172.92	33.41		150.31	51.31	75.74		123.22	48.15	139.37
hsa-let-7a-5p	320.71	315.09	389.54		340.6	451.1	45.97		343.94	277.14	58.02		485.12	436.77	180.8		519.62	48.15	164.71
hsa-let-7b-3p	5.86	0.38	8.66		2.08	2.51	5.11		2.69	3.16	14.07		7.33	0	9.77		1.96	0	8.45
hsa-let-7b-5p	491.19	297.07	818.03		822.1	800.22	260.48		654.51	505.33	246.16		1558.19	1397.41	779.41		790.19	272.88	215.39
hsa-let-7c-5p	30.9	18.4	54.1		17.51	12.06	5.11		26.37	21.32	19.34		35.54	34.61	14.66		10.43	0	8.45
hsa-let-7d-3p	27.7	18.4	110.37		9.17	11.55	25.54		15.61	13.42	112.53		22.79	1.19	68.41		53.46	609.96	101.36
hsa-let-7d-5p	51.68	45.23	43.28		22.93	28.13	20.43		43.6	31.58	8.79		24.96	20.29	2.44		44.99	0	0
hsa-let-7e-3p	4.26	8.05	0		2.5	7.54	0		4.84	2.37	1.76		0.81	0	0		9.78	32.1	21.12
hsa-let-7e-5p	199.78	207.38	45.45		168.42	173.81	5.11		139.94	106.59	8.79		155.2	133.66	21.99		855.38	417.34	160.49
hsa-let-7f-1-3p	2.13	0.38	0		0	1	0		2.15	0.79	1.76		1.9	3.58	0		0	0	8.45
hsa-let-7f-2-3p	34.63	55.96	6.49		52.94	60.78	45.97		86.66	101.86	5.27		22.52	17.9	9.77		16.3	48.15	16.89
hsa-let-7f-5p	5629.02	5100.43	3503.7		7145.04	9194.76	526.08		10162.7	7062.8	573.2		9516.82	9701.94	2133		11159.7	1878.04	1816.07
hsa-let-7g-3p	3.73	3.07	4.33		0	0	0		2.15	0	0		0	0	0		5.87	0	0
hsa-let-7g-5p	664.34	369.14	813.71		462.33	426.48	97.04		523.18	421.64	138.91		1002.8	572.81	334.73		1007.94	128.41	215.39
hsa-let-7i-3p	4.26	3.45	19.48		0	0	0		2.69	3.16	1.76		2.71	7.16	9.77		1.3	0	8.45
hsa-let-7i-5p	12498.3	11528.7	20431.4		6959.52	7324.06	2497.59		7449.9	2769.06	1626.43		9033.6	8737.71	3904.4		17011.8	4943.9	5904.34
hsa-miR-1-3p	0	0	0		5.84	10.55	0		11.84	0	0		0.27	0	0		0	0	0
hsa-miR-100-3p	293.54	357.25	12.98		13.76	53.25	0		5.38	3.16	0		0	2.39	0		34.55	0	38.01
hsa-miR-100-5p	76592.2	68493.6	51179.1		4278.1	8325.21	3370.98		1543.16	764.31	3564.07		205.12	473.76	3288.69		39953.2	17704.9	31240.6
hsa-miR-101-2-5p	0.53	1.92	0		0	1.51	0		0.54	0	0		0.27	3.58	0		0	0	0
hsa-miR-101-3p	7426.52	7000.92	1363.39		4448.61	6141.06	965.32		5202.71	4047.39	687.49		4476.78	3398.66	2404.21		2086.3	642.06	5600.25
hsa-miR-101-5p	4.26	1.53	2.16		6.67	1.51	0		2.15	3.95	0		7.33	3.58	0		0.65	0	0
hsa-miR-10392-5p	2.66	4.22	0		1.25	0.5	0		3.77	1.58	0		0.81	3.58	0		1.96	16.05	0
hsa-miR-10393-3p	0	0	0		0	0	0		0	0	0		0	0	0		0	0	0
hsa-miR-10393-5p	0	0	0		0	0	0		0	0	0		0	0	0		0	0	0
hsa-miR-10394-3p	1.07	0.38	2.16		2.92	4.02	5.11		7	14.21	3.52		3.26	9.55	19.55		0	0	0
hsa-miR-10394-5p	0	0	0		0	0	5.11		0	0.79	0		2.44	2.39	0		0	0	0
hsa-miR-10395-3p	19.71	3.83	2.16		24.6	14.57	5.11		11.84	15.79	0		26.05	22.67	0		29.99	385.24	0
hsa-miR-10396a-3p	0	0.77	2.16		1.25	0	0		1.61	0	14.07		2.44	4.77	39.09		0	0	0
hsa-miR-10396a-5p	1.6	0.38	82.24		2.5	0	684.41		6.46	3.95	1934.13		15.47	15.51	2944.18		1.3	0	185.83
hsa-miR-10396b-3p	8.52	4.98	2.16		1.25	0.5	15.32		5.92	2.37	22.86		25.5	47.73	244.33		0.65	0	21.12
hsa-miR-10396b-5p	6.39	1.15	82.24		2.5	1.51	699.73		8.07	6.32	1937.64		17.91	16.71	2997.93		1.3	0	185.83
hsa-miR-10397-3p	0	0	0		0.83	0	0		0	0	0		0.27	0	0		0	0	0
hsa-miR-10397-5p	0	0	0		0	0	0		0	0	0		0	0	0		0	0	0
hsa-miR-10398-5p	0	0	0		0	0	0		0	0	0		0	0	0		0	0	0
hsa-miR-10399-3p	3.73	6.13	6.49		6.67	12.56	0		2.15	1.58	5.27		7.33	15.51	4.89		5.22	0	0
hsa-miR-10399-5p	1.6	8.05	8.66		7.5	8.04	5.11		3.23	1.58	0		9.77	7.16	4.89		0.65	0	0
hsa-miR-103a-1-5p	2.66	2.3	0		0.83	2.01	0		3.77	3.16	0		1.9	1.19	0		1.96	0	0
hsa-miR-103a-2-5p	7.99	8.82	2.16		5	6.53	0		5.92	7.11	7.03		3.53	3.58	2.44		15.65	0	59.13
hsa-miR-103a-3p	44927.2	40539.3	13991		30948.5	35780.9	12630.9		32439.2	14025.3	5438.41		30823.6	34401.9	10914.2		43909.4	21685.7	23815.9
hsa-miR-103b	0	0	0		0	0	0		0	0	0		0	0	0		0	0	0
hsa-miR-10400-5p	1.6	0	19.48		3.34	11.55	40.86		4.31	5.53	12.31		5.97	19.09	75.74		5.87	16.05	0
hsa-miR-10401-3p	52.21	14.57	10.82		5.84	2.51	188.98		2.15	2.37	68.57		36.36	2.39	271.21		58.03	16.05	152.04
hsa-miR-10401-5p	0	0	0		0	0	20.43		0	0	1.76		1.63	0	12.22		2.61	0	0
hsa-miR-105-3p	0	0	0		0	0	0		0	0.79	0		0	0	0		0	0	0
hsa-miR-105-5p	0	0	0		0	0	5.11		7	0.79	17.58		1.09	0	2.44		0	0	0
hsa-miR-10522-5p	0	0	0		0	0	0		0	0	0		0	0	0		3.26	0	0
hsa-miR-10523-5p	1.07	2.68	0		0	0	0		4.84	3.16	0		2.17	2.39	0		0	0	0
hsa-miR-10524-5p	2.13	0	0		0.42	0	0		0.54	6.32	1.76		1.9	7.16	0		0	0	0
hsa-miR-10525-3p	0	0	0		0.42	0	0		0	0	0		1.36	0	0		0	0	0
hsa-miR-10526-3p	0	1.53	2.16		0	0.5	0		0	0	0		0	0	0		1.96	0	21.12
hsa-miR-10527-5p	10.65	7.28	56.27		3.34	3.01	5.11		5.92	4.74	3.52		7.05	19.09	31.76		9.78	0	0
hsa-miR-106a-3p	0	0	0		0	0	0		0	0	0		0	0	0		0	0	0
hsa-miR-106a-5p	36.76	44.85	2.16		54.2	33.15	0		18.84	18.16	0		25.23	27.45	7.33		8.48	0	0
hsa-miR-106b-3p	801.25	948.33	2172.77		1903.51	2182.15	1149.2		2297.78	1672.33	2356.12		831.05	1063.28	1316.94		399	1428.59	616.62
hsa-miR-106b-5p	101.76	64.78	28.13		56.28	50.23	25.54		74.82	51.32	3.52		92.25	31.03	26.88		95.19	0	46.46
hsa-miR-107	9977.85	8336.02	8277.73		9148.6	9440.9	8887.12		5686.06	2954.61	3472.64		6491.6	8352.26	6008.08		4027.86	1717.52	8784.71
hsa-miR-10a-3p	72.45	145.28	175.29		852.95	879.59	679.3		1620.13	2191.88	1343.34		203.76	186.16	185.69		77.58	0	299.86
hsa-miR-10a-5p	905.67	726.77	887.29		2488.4	3411.87	1026.62		7408.46	6686.96	6458.23		2559.9	2722.03	2321.14		1453.24	593.91	696.86
hsa-miR-10b-3p	13.32	14.18	54.1		12.92	18.08	10.22		14.53	7.11	10.55		0	0	7.33		7.17	0	0
hsa-miR-10b-5p	127.86	88.55	201.26		25.85	23.61	15.32		49.52	28.42	58.02		5.16	25.06	53.75		142.78	0	160.49
hsa-miR-11399	0	0	0		0.83	1.51	0		3.77	0	0		0.27	5.97	0		0	0	0
hsa-miR-11400	0	0	0		0	0	0		0	0	0		0	0	0		1.3	0	0
hsa-miR-11401	0	0	0		0	0	0		0	0	0		0	0	0		2.61	0	0
hsa-miR-1178-3p	0	0	0		0	0	0		0	0	0		0	0	0		0	0	0
hsa-miR-1179	6.93	23	0		4.17	3.52	0		10.76	3.95	3.52		0.54	3.58	0		12.39	0	12.67
hsa-miR-1180-3p	68.72	89.7	335.44		88.8	115.54	618.01		59.75	18.16	372.76		22.25	14.32	114.84		37.81	144.46	50.68
hsa-miR-1180-5p	9.06	3.45	6.49		8.75	10.05	0		3.77	4.74	5.27		3.8	0	4.89		2.61	64.21	8.45
hsa-miR-1185-1-3p	0	0	0		0	0	0		0	0	0		0	0	0		9.78	16.05	8.45
hsa-miR-1185-2-3p	0	0	0		0	0	0		0	0	0		0	0	0		0	0	8.45
hsa-miR-1185-5p	0	0.77	10.82		0	0	0		0	0	0		0.27	0	0		171.47	0	130.93
hsa-miR-1197	0	0.38	0		0	0	0		0	0	0		0.81	0	0		58.68	0	12.67
hsa-miR-1202	0	0	0		0	0	5.11		0	0	0		0	0	0		0	0	0
hsa-miR-1207-5p	0	0	0		0	0	5.11		0	0	1.76		0	0	0		0	0	0
hsa-miR-12114	1.07	0	2.16		0	0	0		1.08	0	0		0	0	0		0	0	0
hsa-miR-12116	0	0	0		0	0	0		0.54	0	0		0	0	0		0	0	0
hsa-miR-12121	0	0	0		0.42	0	0		0	0	0		0	0	0		0	0	0
hsa-miR-12122	0	0	0		0	0	0		0	0	0		0	0	0		0	0	0
hsa-miR-12130	0	0	0		0	0	0		0	0	0		0	0	0		0	0	0
hsa-miR-12135	1725.57	2072.98	0		2422.53	2450.9	0		1691.18	2613.51	0		521.48	650.38	0		91.28	96.31	0
hsa-miR-12136	94.83	80.88	32.46		61.7	100.97	35.75		55.98	90.01	5.27		62.13	57.28	4.89		16.3	0	16.89
hsa-miR-122-3p	0	0	4.33		0	0	0		4.31	0.79	5.27		0.81	0	7.33		0	0	4.22
hsa-miR-122-5p	1.07	1.53	277.01		1.67	0.5	76.61		49.52	28.42	717.39		0.27	1.19	715.89		0	80.26	768.66
hsa-miR-1224-3p	0	0	4.33		0	0	0		0	0	0		0	0	0		0	0	0
hsa-miR-1224-5p	18.65	12.27	49.77		5.42	7.54	15.32		10.23	0	8.79		0.54	0	4.89		0	0	0
hsa-miR-1226-3p	0.53	2.68	12.98		0	0.5	0		1.08	0	0		2.17	0	0		3.91	16.05	0
hsa-miR-1226-5p	2.66	0	6.49		0	0	0		0	0	0		0	0	0		0.65	0	29.56
hsa-miR-1227-3p	0	0	4.33		0	0	0		0	0	0		0.27	0	0		0	0	0
hsa-miR-1228-3p	0	0	0		0	0	0		0	0	0		0	0	0		1.3	0	0
hsa-miR-1228-5p	0.53	0	0		0	0	0		0	0	0		0	0	0		0	0	0
hsa-miR-1229-3p	2.66	1.15	2.16		0	0	0		0.54	0	0		1.36	0	0		4.56	0	0
hsa-miR-122b-5p	0	0	0		0	0	0		0.54	0	3.52		0	0	0		3.26	0	8.45
hsa-miR-1233-3p	0	0	0		0	0	0		0	0	0		0	0	0		0	0	0
hsa-miR-1233-5p	0	0	0		0	0	0		0	0	0		0	0	0		0	0	0
hsa-miR-1234-3p	1.07	0	2.16		0	0	0		0	0	0		0	0	0		0	0	0
hsa-miR-1236-5p	1.07	0.38	2.16		0	0	0		0.54	0	1.76		0	0	0		0	0	0
hsa-miR-1237-3p	0	0	0		2.5	0	0		0	0	0		1.09	0	4.89		0	0	0
hsa-miR-1238-3p	0	0	0		0	0	0		0	0	0		0	0	0		0	0	0
hsa-miR-124-3p	0	0	0		0	0	0		5.38	2.37	8.79		0.81	0	0		0	0	0
hsa-miR-124-5p	0	0	0		0	0	0		1.61	5.53	0		0	0	0		0	0	0
hsa-miR-1243	3.2	2.68	0		2.08	6.03	0		6.46	4.74	0		0	0	0		0	0	0
hsa-miR-1244	0	2.3	0		0.42	0	0		7	0.79	0		0.27	4.77	0		0	0	0
hsa-miR-1245a	0	0	0		0	0	0		0	0	0		0	0	0		0	0	33.79
hsa-miR-1245b-3p	0	0	0		0	0	0		0	0	0		0	0	0		0.65	0	0
hsa-miR-1246	159.29	476.85	29620.2		34.6	30.14	16722.1		180.31	46.59	8211.25		53.18	269.7	5133.38		5.87	128.41	42128.6
hsa-miR-1247-3p	9.06	17.25	17.31		49.61	348.12	71.51		213.15	225.82	40.44		98.22	668.28	31.76		0	0	0
hsa-miR-1247-5p	293.01	147.96	283.5		1124.35	1538.65	4974.74		2347.3	506.91	3305.6		4254.84	1772.13	8578.44		0.65	0	8.45
hsa-miR-1248	0.53	0	0		0	0.5	0		4.84	3.95	0		3.8	2.39	0		0	0	0
hsa-miR-1249-3p	0	0	0		0.42	0.5	0		0	0	0		0.81	0	2.44		0	112.36	25.34
hsa-miR-1249-5p	0	0	0		0	0	0		0	0	0		0	0	0		0	0	0
hsa-miR-1250-5p	0	0	0		0	0.5	0		10.23	3.16	5.27		2.71	8.35	2.44		0	0	0
hsa-miR-1252-5p	4.26	21.08	0		43.77	49.23	0		20.99	5.53	0		1.9	10.74	0		0	0	0
hsa-miR-1253	0.53	0	0		0	0.5	0		0.54	0.79	1.76		0	0	0		0	0	0
hsa-miR-1255a	5.86	5.37	0		0	0	0		0	0	0		0	0	0		5.87	0	0
hsa-miR-1255b-5p	0	0	0		0.83	0.5	0		0	0	0		0	3.58	0		0	0	0
hsa-miR-1256	1.07	0	0		0	0	0		0	0	0		0	0	0		0.65	0	0
hsa-miR-1257	1.07	2.68	0		0	1	0		0	0	0		0.27	1.19	0		0	0	0
hsa-miR-1258	1.6	6.13	6.49		0	0	0		0	0	0		0	0	0		0	0	0
hsa-miR-125a-3p	42.62	56.35	255.37		32.93	44.71	199.19		50.6	60.8	218.03		37.17	34.61	180.8		85.41	0	194.28
hsa-miR-125a-5p	2556.13	1553.2	5717.59		1165.2	795.2	730.38		1614.75	1385.71	2656.79		2075.33	972.58	3630.75		10402.1	11717.7	3366.06
hsa-miR-125b-1-3p	400.63	687.29	696.84		26.68	70.33	66.4		5.38	16.58	28.13		0	1.19	7.33		489.63	609.96	1030.51
hsa-miR-125b-2-3p	0	0.38	10.82		17.93	42.2	5.11		100.65	44.22	21.1		21.98	66.83	63.53		0	0	46.46
hsa-miR-125b-5p	6429.75	2989.5	8115.43		321.42	307.93	117.47		207.23	62.38	346.38		149.23	57.28	652.36		18998.3	16693.7	6656.11
hsa-miR-126-3p	782.08	836.78	670.88		93.38	84.89	362.64		402.07	472.17	334.08		205.12	349.65	483.77		82.8	80.26	2082.15
hsa-miR-126-5p	346.82	504.45	551.85		42.52	21.1	219.62		160.4	174.5	374.52		71.9	70.41	298.08		22.82	64.21	1195.23
hsa-miR-1260a	209.9	57.11	49.77		145.49	140.15	25.54		155.02	249.51	40.44		953.42	146.78	26.88		404.22	1637.27	641.96
hsa-miR-1260b	290.35	88.93	49.77		172.17	164.77	30.65		157.71	245.56	38.68		999.27	149.17	26.88		470.07	1926.19	722.2
hsa-miR-1261	3.2	6.13	0		1.25	0.5	0		1.61	0.79	0		0.81	5.97	0		0.65	0	4.22
hsa-miR-1262	3.73	9.2	6.49		5	4.52	0		1.08	1.58	10.55		2.44	4.77	12.22		0.65	0	0
hsa-miR-1264	0	0	0		0	0	0		0	0	0		0	0	0		0	0	0
hsa-miR-1266-3p	0	0	0		0	0	10.22		0	0	0		0	0	0		0	0	0
hsa-miR-1266-5p	16.52	28.75	12.98		18.34	39.68	5.11		9.15	11.84	0		7.6	19.09	0		0	0	0
hsa-miR-1267	0	0	0		0	0	0		0	0	0		1.63	1.19	4.89		3.91	0	4.22
hsa-miR-1268a	1.6	0	4.33		0	0	5.11		0	2.37	5.27		0	1.19	0		0	0	0
hsa-miR-1268b	0	0	2.16		0	0	0		0	1.58	0		0	1.19	0		0	0	0
hsa-miR-1269a	0	0	0		10.42	5.53	0		139.94	0	0		0	0	0		0	48.15	4.22
hsa-miR-1269b	0	0	0		0	0	0		0	0	0		0	0	0		0	0	0
hsa-miR-127-3p	0	1.53	753.11		0.42	1.51	188.98		0.54	0	511.66		0.27	1.19	747.65		12699	12167.1	8328.58
hsa-miR-127-5p	0	0	0		0	0	0		0	0	1.76		0	0	9.77		157.12	48.15	206.95
hsa-miR-1270	0	0	0		0	0	0		0	0	0		0	0	0		1.3	0	0
hsa-miR-1271-3p	0	0	0		0	1.51	0		0	3.16	0		0	0	0		0	0	0
hsa-miR-1271-5p	0.53	2.3	2.16		55.86	50.74	35.75		34.99	30	17.58		4.61	7.16	2.44		132.35	16.05	25.34
hsa-miR-1272	0.53	1.92	0		0	0	0		0	0	0		0	0	0		0	0	0
hsa-miR-1273c	8.52	3.45	0		0	0	0		0.54	0	1.76		2.17	2.39	2.44		1.96	0	0
hsa-miR-1273h-3p	0	0	0		0	0	0		0	0	0		0	0	0		0	0	0
hsa-miR-1273h-5p	4.26	0.38	62.76		0	6.03	15.32		1.61	5.53	10.55		1.09	1.19	9.77		3.91	0	8.45
hsa-miR-1275	25.04	18.02	2.16		16.68	13.56	5.11		18.3	3.95	14.07		142.44	68.02	12.22		4.56	80.26	0
hsa-miR-1276	1.07	1.15	0		0.42	1.51	0		1.08	0	3.52		0	0	0		0	0	0
hsa-miR-1277-3p	0	0.77	0		0	0	0		0.54	0	0		0	0	0		0	0	0
hsa-miR-1277-5p	3.2	13.8	0		15.84	13.06	5.11		22.61	24.48	0		2.17	3.58	2.44		3.91	32.1	54.9
hsa-miR-1278	3.73	3.07	0		0	5.53	0		0	2.37	0		0.54	0	0		1.96	0	0
hsa-miR-128-1-5p	35.16	64.01	47.61		10.84	19.09	10.22		19.38	18.95	5.27		6.78	25.06	9.77		3.91	0	21.12
hsa-miR-128-3p	3726.05	3670.65	3116.32		2944.48	3603.76	5127.97		2282.71	989.34	2723.6		1929.36	1239.89	2526.38		1453.24	930.99	2745.22
hsa-miR-1281	0	0	0		0	0	0		0	0	0		0	0	0		0	0	0
hsa-miR-1283	0	0	0		0	0	0		8.07	1.58	0		0	0	0		0	0	0
hsa-miR-1284	0	0	0		0	0	0		0	0	0		0	0	0		0	0	0
hsa-miR-1285-3p	33.56	41.02	19.48		47.94	61.28	122.58		47.9	69.48	65.06		20.89	9.55	34.21		13.04	0	8.45
hsa-miR-1285-5p	10.12	6.13	402.53		10.84	7.54	107.26		7	8.69	161.76		5.16	3.58	41.54		2.61	0	16.89
hsa-miR-1286	5.86	5.37	0		0.83	2.51	0		0	1.58	0		0	0	0		0	0	0
hsa-miR-1287-3p	1.6	1.15	0		0	0	0		0	0	0		0	1.19	0		0.65	0	0
hsa-miR-1287-5p	28.77	24.53	93.06		10.84	17.08	10.22		4.84	0.79	1.76		1.36	1.19	0		43.03	112.36	4.22
hsa-miR-1288-3p	0	0.38	0		0	0	5.11		0	0	0		0	0	0		0	0	12.67
hsa-miR-1289	0	0	0		0	0	0		0	0	1.76		0	0	0		0	0	0
hsa-miR-129-1-3p	0	0.38	0		0	0	0		0	0	0		0.27	0	0		0	0	0
hsa-miR-129-5p	0.53	1.53	15.15		2.08	0	0		3.77	0.79	7.03		0	1.19	9.77		1.3	0	4.22
hsa-miR-1290	7.99	2.68	21426.9		5	28.63	3493.56		8.07	11.05	2051.93		10.85	21.48	364.05		0.65	96.31	2656.53
hsa-miR-1291	3.2	0	15.15		4.17	1	45.97		0.54	0.79	26.37		5.16	1.19	53.75		0	0	0
hsa-miR-1292-3p	0	0	0		0	0	0		0	0	1.76		0	0	0		0	0	0
hsa-miR-1292-5p	11.72	6.13	34.63		14.59	14.57	30.65		4.31	3.16	17.58		2.98	2.39	9.77		4.56	80.26	21.12
hsa-miR-1293	6.93	19.93	64.92		2.5	5.53	0		0.54	0	1.76		3.8	7.16	4.89		0	0	0
hsa-miR-1294	8.52	5.75	15.15		1.25	0.5	0		0.54	2.37	1.76		2.71	2.39	0		3.91	0	0
hsa-miR-1295a	5.33	4.22	2.16		0.42	0	0		0	0	0		0	0	0		0	0	0
hsa-miR-1296-3p	8.52	16.1	0		4.59	12.56	0		5.38	11.05	0		0.81	5.97	0		1.96	0	0
hsa-miR-1296-5p	1.6	0.77	10.82		5.84	0	5.11		2.69	0.79	5.27		2.44	2.39	0		1.3	64.21	0
hsa-miR-1297	0	0	0		0	0	0		0	0	0		0	0	0		0	0	0
hsa-miR-1298-3p	0	0	0		0	0	0		0	0	0		0	0	0		0	0	0
hsa-miR-1298-5p	0	0	0		0	0	0		0	0	0		0	0	0		0	0	0
hsa-miR-1299	0	0	0		0	0	0		0	0	0		0.27	0	0		0	0	0
hsa-miR-1301-3p	54.34	70.15	129.85		21.68	20.09	10.22		52.21	27.64	45.72		10.58	7.16	17.1		47.59	240.77	12.67
hsa-miR-1301-5p	0	0	0		0	0	0		0	0	0		0	0	0		0	0	0
hsa-miR-1302	0	0	0		0	0	0		0	0	0		0	0	0		1.3	0	0
hsa-miR-1303	1.07	3.45	2.16		0.42	0.5	30.65		4.84	0	19.34		1.09	3.58	34.21		0.65	0	0
hsa-miR-1304-3p	313.26	646.27	101.71		325.59	439.54	204.3		156.63	158.71	124.84		86.55	198.1	65.97		41.07	0	8.45
hsa-miR-1304-5p	8.52	13.8	10.82		4.59	1.51	5.11		1.08	0	3.52		2.98	0	0		1.96	0	0
hsa-miR-1306-3p	3.73	5.37	21.64		5.84	5.02	5.11		2.15	0	0		2.17	1.19	4.89		5.87	0	0
hsa-miR-1306-5p	4.79	0	4.33		0	0	10.22		0	0	8.79		1.63	0	9.77		1.96	0	8.45
hsa-miR-1307-3p	11244.2	10637.5	2477.91		3632.34	6834.28	2850.01		2742.38	1388.08	1811.05		5006.13	6454.83	4288		5150.55	28491.6	2791.68
hsa-miR-1307-5p	286.62	519.78	75.74		126.32	171.3	51.08		129.72	93.17	43.96		76.24	89.5	100.18		81.5	64.21	67.57
hsa-miR-130a-3p	207.24	195.49	776.92		1.67	0	20.43		2.69	3.16	61.54		0	1.19	78.19		919.27	465.5	1169.89
hsa-miR-130a-5p	0.53	2.3	0		0	0	0		0	0	0		0	0	0		3.26	0	0
hsa-miR-130b-3p	896.62	1034.58	1235.71		1117.68	1239.26	1496.51		1049.05	457.96	757.83		388.53	396.19	539.97		635.02	818.63	1727.38
hsa-miR-130b-5p	53.81	44.46	64.92		27.1	44.21	20.43		48.98	19.74	40.44		17.09	14.32	17.1		61.94	32.1	63.35
hsa-miR-132-3p	1197.62	462.28	1517.04		606.15	380.27	1327.96		567.31	656.93	2155.67		458.8	108.59	483.77		1129.86	192.62	920.71
hsa-miR-132-5p	84.17	51.75	47.61		91.3	84.89	66.4		61.36	78.17	59.78		21.71	41.77	12.22		52.81	32.1	33.79
hsa-miR-1322	0	0	0		0	0	0		1.08	0	0		0	0	0		0	0	0
hsa-miR-1323	0	0	0		0	0	0		1.08	0	1.76		0	0	0		0	0	0
hsa-miR-133a-3p	0	6.52	56.27		244.71	355.65	480.11		469.89	17.37	254.95		1.09	1.19	87.96		24.12	208.67	608.17
hsa-miR-133a-5p	0	0	0		0	0.5	0		1.08	0	0		0	0	0		0	0	0
hsa-miR-133b	0	0	4.33		6.67	3.01	5.11		7	0.79	3.52		0	0	0		0	16.05	12.67
hsa-miR-134-3p	0	0	0		0	0	0		0	0	0		0	0	0		4.56	32.1	0
hsa-miR-134-5p	0	0	4.33		0	0	0		0	0	0		1.09	0	0		998.81	224.72	350.54
hsa-miR-1343-3p	0.53	0	30.3		0	0	0		0	0	8.79		1.9	0	4.89		1.96	0	0
hsa-miR-1343-5p	3.2	0	6.49		1.67	0.5	10.22		1.61	0	8.79		0.27	0	0		0	48.15	0
hsa-miR-135a-2-3p	0	0	0		7.5	6.03	5.11		0	0	0		0	0	0		0	0	0
hsa-miR-135a-3p	0	0	2.16		0	0	0		0	0	0		0	0	0		0	0	0
hsa-miR-135a-5p	1.07	0.38	0		7.92	3.01	10.22		0	0	0		0	0	0		0	0	0
hsa-miR-135b-3p	13.85	14.95	6.49		19.18	25.12	0		19.38	23.69	0		14.92	21.48	0		0	0	0
hsa-miR-135b-5p	93.23	36.8	38.95		62.95	41.69	15.32		70.51	64.75	8.79		194.54	66.83	58.64		0	0	0
hsa-miR-136-3p	0	0	25.97		0	0	30.65		0.54	0	42.2		0	0	92.85		3635.37	2680.62	6208.43
hsa-miR-136-5p	0	0	4.33		0.42	0.5	10.22		0	0	0		0	0	4.89		569.17	304.98	641.96
hsa-miR-138-1-3p	0	0	0		5	2.51	0		9.69	11.05	3.52		0	0	0		0	0	0
hsa-miR-138-5p	4.79	5.37	2.16		77.12	152.71	56.18		582.39	663.25	163.52		0	4.77	7.33		2.61	0	0
hsa-miR-139-3p	11.72	3.83	101.71		0	0.5	0		2.69	3.95	21.1		0.27	0	4.89		0	0	0
hsa-miR-139-5p	79.91	7.28	289.99		0.42	0.5	10.22		5.92	9.47	58.02		1.36	0	39.09		5.87	0	92.92
hsa-miR-140-3p	2398.44	3186.91	1162.13		7480.21	7496.36	852.96		1003.83	1261.75	715.63		557.83	774.48	415.36		4554	4333.94	3028.19
hsa-miR-140-5p	24.51	40.63	28.13		305.58	263.22	40.86		54.9	63.17	8.79		16.55	13.13	0		63.24	240.77	54.9
hsa-miR-141-3p	4409.03	2442.5	595.13		36.69	53.25	51.08		2727.31	1804.19	170.55		11357.7	11124.4	3059.02		1.3	96.31	16.89
hsa-miR-141-5p	114.54	74.75	21.64		1.67	0	0		127.03	156.34	1.76		146.78	62.05	17.1		0	0	0
hsa-miR-142-3p	5.86	7.28	51.94		1967.29	1684.83	102.15		125.95	6.32	17.58		586.32	385.45	80.63		0.65	80.26	168.94
hsa-miR-142-5p	2.13	3.45	23.81		183.01	180.84	61.29		9.15	2.37	10.55		136.75	69.21	58.64		0	16.05	130.93
hsa-miR-143-3p	34.1	93.15	560.51		9.17	35.16	367.74		81.28	22.9	235.61		0.81	9.55	339.62		92340.8	55875.7	56581.1
hsa-miR-143-5p	1.6	3.07	4.33		0	0.5	0		0	0	3.52		0	0	0		1269.38	224.72	325.2
hsa-miR-144-3p	4.79	8.43	248.87		14.17	5.53	5.11		4.31	15	10.55		2.71	15.51	56.2		1.96	417.34	333.65
hsa-miR-144-5p	3.2	0	121.19		0.83	1	25.54		2.15	0	28.13		0.81	8.35	31.76		0	0	329.43
hsa-miR-145-3p	79.38	98.51	38.95		0	1	5.11		0.54	3.95	8.79		0	0	26.88		719.77	963.1	789.78
hsa-miR-145-5p	259.45	189.36	339.77		0.83	1.51	127.69		5.92	0.79	116.05		0	0	310.3		3725.34	1861.99	4274.1
hsa-miR-1468-5p	17.58	13.42	190.44		2.08	0.5	30.65		10.23	1.58	158.25		0.54	3.58	197.91		5.87	0	266.08
hsa-miR-1469	0	0	0		0	0	0		0	0	0		0	0	0		0	0	29.56
hsa-miR-146a-3p	0	0	0		0.42	0	0		0	0	0		0	0	0		0	0	0
hsa-miR-146a-5p	2.66	3.45	41.12		129.24	214.5	194.09		191.62	96.33	703.32		20.35	23.87	36.65		749.76	353.14	755.99
hsa-miR-146b-3p	0.53	1.92	8.66		0.42	2.01	0		2.15	0	0		0.81	1.19	0		5.22	0	0
hsa-miR-146b-5p	118.27	63.63	101.71		62.53	182.35	20.43		56.52	17.37	24.62		77.05	169.46	41.54		389.88	16.05	76.02
hsa-miR-147b-3p	2.13	1.92	6.49		2.5	1.51	5.11		0.54	0	0		8.14	11.93	12.22		0.65	0	0
hsa-miR-147b-5p	0	0	0		0	0	0		0	0	0		0	0	0		0	0	0
hsa-miR-148a-3p	1042.06	813.02	2123		2892.37	3838.35	2221.78		4806.56	2721.68	1953.47		1203.3	1368.77	2846.45		23.47	1043.36	6575.86
hsa-miR-148a-5p	18.65	35.65	0		143.41	244.14	20.43		189.46	175.29	5.27		10.85	36.99	2.44		0	16.05	4.22
hsa-miR-148b-3p	326.58	161.38	911.09		107.97	118.05	352.42		103.88	57.64	121.32		225.74	84.73	288.31		298.6	64.21	608.17
hsa-miR-148b-5p	25.04	28.37	2.16		18.76	17.58	20.43		9.69	15	0		15.47	22.67	7.33		7.82	128.41	0
hsa-miR-149-3p	3.2	0	2.16		0	9.04	15.32		0.54	1.58	3.52		1.63	1.19	7.33		6.52	224.72	12.67
hsa-miR-149-5p	163.02	121.13	268.35		62.53	41.19	97.04		193.23	68.69	112.53		252.6	51.31	131.94		279.04	1252.03	181.61
hsa-miR-150-3p	0	0	0		0.83	0.5	15.32		16.69	22.11	167.04		0.81	2.39	0		0	0	0
hsa-miR-150-5p	2.13	2.3	251.04		14.17	18.59	71.51		108.19	134.23	406.17		30.66	1.19	163.7		0	0	266.08
hsa-miR-151a-3p	2983.93	3028.6	3663.84		1722.58	1950.07	786.56		798.22	472.96	534.52		1945.64	2852.11	1971.75		1470.19	1011.25	1229.01
hsa-miR-151a-5p	2013.26	670.81	921.91		360.61	227.56	66.4		176.55	87.64	149.46		1838.46	495.24	652.36		1823.55	321.03	257.63
hsa-miR-151b	268.51	121.9	322.45		30.85	13.56	30.65		13.46	10.26	61.54		170.12	88.31	222.34		75.63	64.21	54.9
hsa-miR-152-3p	23.97	12.65	279.17		221.37	293.36	199.19		207.76	202.13	214.51		47.75	34.61	153.93		1811.17	401.29	979.83
hsa-miR-152-5p	1.6	1.92	0		5.84	9.54	10.22		7	11.05	0		0.27	0	0		7.82	16.05	0
hsa-miR-153-3p	46.88	40.25	12.98		75.04	50.23	5.11		33.37	16.58	3.52		37.98	5.97	4.89		0.65	0	8.45
hsa-miR-153-5p	13.85	33.73	6.49		67.54	66.81	15.32		23.14	26.06	3.52		8.68	9.55	0		0	0	0
hsa-miR-1537-3p	5.86	6.13	0		8.75	6.53	5.11		4.31	0	3.52		4.88	4.77	0		0.65	0	0
hsa-miR-1537-5p	0	0.38	0		0	0	0		0	0	0		0.27	1.19	0		0.65	0	0
hsa-miR-1538	0	0.77	6.49		2.08	1.51	5.11		0	0.79	5.27		0.27	0	2.44		0.65	96.31	25.34
hsa-miR-154-3p	2.13	3.45	0		0	0	0		0	0	0		0.27	0	0		438.77	96.31	380.11
hsa-miR-154-5p	0	0	0		0	0	0		0	0	0		0	0	0		110.83	16.05	109.81
hsa-miR-155-3p	0	0	0		0	0	0		0	0	0		0	0	0		0	0	0
hsa-miR-155-5p	0	0	19.48		0	1.51	5.11		16.69	3.16	12.31		73.26	46.54	48.87		149.3	160.52	135.15
hsa-miR-1587	0	0	0		0	0	0		0	0	0		0	0	0		0	0	0
hsa-miR-15a-3p	1.6	0	0		0.83	1.51	0		1.08	1.58	0		0	0	0		0	0	0
hsa-miR-15a-5p	605.74	412.83	796.39		492.34	346.61	919.36		657.74	799.85	849.26		1012.29	516.72	1443.99		414	449.45	3273.15
hsa-miR-15b-3p	14.92	25.3	28.13		22.1	14.57	45.97		29.6	27.64	28.13		33.37	7.16	24.43		10.43	0	122.48
hsa-miR-15b-5p	92.17	30.28	30.3		42.11	10.55	10.22		53.82	62.38	33.41		148.95	42.96	43.98		66.5	0	50.68
hsa-miR-16-1-3p	31.96	25.3	0		15.42	14.57	0		26.37	47.37	12.31		26.86	4.77	2.44		11.08	16.05	25.34
hsa-miR-16-2-3p	242.4	195.49	93.06		289.74	178.83	168.55		402.61	652.98	281.33		415.93	344.88	425.13		181.9	16.05	164.71
hsa-miR-16-5p	12444.5	7578.58	9184.5		6480.52	4409.5	5240.34		10391.4	11773.4	9818.33		18383.6	8123.13	9866.06		10985	3081.91	4290.99
hsa-miR-17-3p	199.78	167.13	17.31		356.02	398.35	45.97		223.37	202.92	10.55		315	372.33	53.75		95.19	0	16.89
hsa-miR-17-5p	897.68	707.22	642.74		1098.08	780.13	623.12		801.99	377.42	182.86		1128.42	267.31	322.52		238.62	192.62	92.92
hsa-miR-181a-2-3p	115.07	147.19	34.63		1230.24	2592.05	321.77		1052.81	676.67	302.43		253.41	1023.89	229.67		4363.62	3130.07	1288.14
hsa-miR-181a-3p	484.8	555.81	140.67		1393.66	2322.3	173.66		727.71	51.32	52.75		342.68	1097.88	114.84		496.8	321.03	473.02
hsa-miR-181a-5p	5260.9	5896.58	5892.88		26537.8	18614.6	12554.3		18845.7	3223.86	5473.58		7976.81	16388.3	13958.6		29928.6	22038.9	25353.2
hsa-miR-181b-2-3p	0	0.77	0		2.5	8.54	5.11		3.77	7.9	0		1.63	2.39	2.44		20.21	32.1	0
hsa-miR-181b-3p	0.53	1.15	0		0.42	2.01	0		0	0	0		1.36	3.58	0		2.61	0	0
hsa-miR-181b-5p	1873.68	2922.8	3559.97		11357.7	10427.5	16282.8		10096.5	1878.41	5104.34		2883.86	7236.48	6122.92		13615.7	7094.82	9029.67
hsa-miR-181c-3p	83.11	81.26	17.31		220.12	366.71	66.4		468.81	157.92	42.2		44.23	44.15	9.77		174.73	32.1	156.27
hsa-miR-181c-5p	200.31	307.42	69.25		1147.27	877.08	306.45		2539.46	933.28	182.86		204.3	332.94	78.19		548.3	1332.28	498.36
hsa-miR-181d-3p	0	0	0		0.42	2.51	5.11		1.08	0	1.76		0	0	0		0	0	0
hsa-miR-181d-5p	283.96	498.31	248.87		2195.75	2474	1271.78		5163.96	1819.98	791.23		268.06	615.77	188.13		794.75	658.12	435.01
hsa-miR-182-3p	6.39	9.58	0		3.75	6.53	0		16.15	15.79	0		6.24	7.16	2.44		0	0	0
hsa-miR-182-5p	3421.85	4814.47	854.82		3305.5	3646.96	199.19		7160.86	4938.04	305.94		4204.92	12704.4	1145.91		5.22	0	0
hsa-miR-1827	0	0	0		0	0	0		0	0.79	0		0	0	0		0	0	0
hsa-miR-183-3p	60.73	52.51	36.79		22.1	21.1	10.22		80.2	11.05	12.31		74.07	39.38	39.09		0	0	0
hsa-miR-183-5p	4695.65	5042.93	973.85		1809.29	1756.67	337.1		4974.5	2209.25	323.53		4132.47	8858.24	928.46		11.08	16.05	0
hsa-miR-184	1.6	0.38	6.49		1.25	0.5	5.11		12.92	2.37	0		1.63	3.58	0		0	0	0
hsa-miR-1843	11.19	13.8	30.3		1.67	6.03	15.32		8.61	0.79	5.27		8.41	5.97	4.89		48.9	16.05	54.9
hsa-miR-185-3p	39.42	49.06	62.76		13.34	26.62	0		9.69	11.05	17.58		7.87	20.29	4.89		31.95	240.77	25.34
hsa-miR-185-5p	68.72	50.6	36.79		18.76	38.68	10.22		23.68	33.95	21.1		36.63	47.73	26.88		67.15	128.41	46.46
hsa-miR-186-3p	1.6	2.68	0		0.83	3.52	0		0	0	0		0.27	5.97	0		1.96	0	0
hsa-miR-186-5p	977.06	1372.28	1482.42		907.15	1012.71	480.11		877.88	299.25	383.31		637.06	812.67	830.72		1126.6	1091.51	937.6
hsa-miR-187-3p	6.39	6.52	4.33		0.42	0.5	0		0	0	1.76		0	0	0		1.3	0	0
hsa-miR-187-5p	0	0	0		0	0	0		0	0	0		0	0	0		2.61	0	0
hsa-miR-188-3p	0	1.15	2.16		0.83	0	0		2.15	0	0		1.63	0	0		0	0	0
hsa-miR-188-5p	5.33	4.6	6.49		4.17	11.55	5.11		2.69	0	3.52		8.68	10.74	7.33		1.96	0	8.45
hsa-miR-18a-3p	77.78	80.5	88.73		150.5	116.04	255.38		80.74	42.64	149.46		52.91	19.09	95.29		7.17	96.31	8.45
hsa-miR-18a-5p	168.88	136.84	28.13		112.56	80.88	10.22		107.11	45.8	7.03		61.59	17.9	2.44		47.59	0	42.23
hsa-miR-18b-3p	0	0	0		0.42	0	0		0	0	0		0	0	0		0	0	0
hsa-miR-18b-5p	8.52	3.07	0		0	3.52	0		0.54	1.58	0		1.09	2.39	0		0	0	0
hsa-miR-1908-3p	1.07	0.38	0		0	0.5	5.11		0	0	1.76		0	1.19	0		0.65	16.05	4.22
hsa-miR-1908-5p	4.79	0	10.82		7.5	1	61.29		0.54	2.37	10.55		1.36	0	4.89		8.48	64.21	4.22
hsa-miR-1909-5p	0	0.77	2.16		0	0	0		0	0.79	0		0	0	0		0	0	0
hsa-miR-190a-3p	0	0	0		0	0	0		0	0	0		0.54	0	0		0.65	0	0
hsa-miR-190a-5p	30.9	62.1	25.97		28.35	29.64	0		28.53	32.37	1.76		150.04	389.03	56.2		179.29	192.62	101.36
hsa-miR-190b-5p	10.65	22.23	188.28		84.21	127.09	173.66		25.84	11.05	56.27		9.22	23.87	21.99		10.43	0	16.89
hsa-miR-191-3p	175.81	212.74	119.03		45.86	110.51	20.43		85.04	111.33	68.57		37.71	68.02	12.22		22.17	112.36	42.23
hsa-miR-191-5p	21584.8	20346.5	11207.9		12259.8	12976.3	5122.86		12510.5	10633.3	7966.85		10162.8	6107.57	6687.32		8856.33	4863.64	6867.28
hsa-miR-1910-3p	10.12	4.22	2.16		0	0	0		0	0	1.76		1.9	0	0		0	0	21.12
hsa-miR-1910-5p	34.1	12.65	75.74		0	0	5.11		0.54	0.79	3.52		2.98	0	9.77		2.61	16.05	0
hsa-miR-1911-5p	0	0	0		0	0	0		0	0	0		0	0	0		0	0	0
hsa-miR-1912-3p	0	0	0		0	0	0		0	0	0		0	0	0		0	0	0
hsa-miR-1912-5p	0	0	0		0	0	0		0	0	0		0	0	0		0	0	0
hsa-miR-1914-3p	0	1.53	8.66		3.34	0	5.11		0.54	0	0		0	0	4.89		0	0	0
hsa-miR-1914-5p	0	0	0		0	0.5	0		0	0	0		1.09	0	0		0	0	0
hsa-miR-1915-3p	0	0	0		0	0	5.11		0	0	5.27		0	0	2.44		0	0	0
hsa-miR-1915-5p	0	1.92	0		0	0	0		0	3.16	0		0	0	0		0	0	0
hsa-miR-192-3p	0	0	0		10.84	5.02	0		6.46	1.58	0		93.88	65.63	12.22		0	0	0
hsa-miR-192-5p	34.63	30.67	80.07		5616.73	9074.7	1598.66		2287.02	317.41	388.58		37345	37966.4	16712.2		37.81	48.15	160.49
hsa-miR-193a-3p	22.38	18.02	0		5.42	3.01	0		12.38	15.79	7.03		3.53	4.77	2.44		194.29	0	97.14
hsa-miR-193a-5p	2.66	2.68	287.83		4.17	2.01	10.22		1.08	5.53	87.91		0.54	0	34.21		35.21	96.31	88.69
hsa-miR-193b-3p	303.67	185.53	430.66		54.2	22.61	76.61		88.27	92.38	216.27		373.88	106.21	188.13		660.44	2696.67	367.44
hsa-miR-193b-5p	11.19	14.18	512.89		6.25	1.51	20.43		12.92	3.16	72.09		16.82	0	109.95		13.69	96.31	8.45
hsa-miR-194-3p	1.6	2.3	2.16		377.28	643.99	148.12		193.77	67.11	58.02		830.24	3330.64	442.24		0	0	0
hsa-miR-194-5p	1.6	1.53	2.16		62.53	72.34	10.22		24.22	3.16	7.03		936.87	417.67	410.47		1.3	0	0
hsa-miR-195-3p	5.86	4.6	0		2.08	6.53	0		0	3.16	0		0.54	0	0		1.96	0	0
hsa-miR-195-5p	4.26	1.92	4.33		1.25	2.01	0		2.15	3.16	0		1.9	0	0		1.96	0	0
hsa-miR-196a-1-3p	51.68	32.97	58.43		41.69	17.08	81.72		33.37	51.32	119.56		198.06	26.25	237		0	0	0
hsa-miR-196a-3p	6.93	3.07	2.16		7.5	12.56	5.11		1.61	2.37	0		27.13	65.63	12.22		0	0	0
hsa-miR-196a-5p	2134.72	2156.93	5615.87		8581.21	7427.54	8177.17		3528.76	2237.67	4126.72		4706.86	3284.1	5177.36		0.65	0	0
hsa-miR-196b-3p	1.07	0	0		0	0	0		1.08	0.79	0		1.09	0	0		0	0	0
hsa-miR-196b-5p	8115.9	6955.31	4544.64		8281.47	7768.12	3299.47		6547.8	2585.88	977.61		3497.31	3921.35	2289.38		0	0	42.23
hsa-miR-197-3p	57.54	9.97	88.73		20.43	12.06	51.08		17.22	7.11	26.37		35.81	1.19	19.55		46.29	433.39	21.12
hsa-miR-197-5p	0	0	0		0	0	0		0	0	0		0	0	0		0	0	0
hsa-miR-1972	0.53	0.38	2.16		0	0	0		0.54	2.37	10.55		1.36	4.77	9.77		1.3	0	0
hsa-miR-1973	2.13	0.77	0		0	3.52	0		1.08	0	0		2.71	0	0		0	0	0
hsa-miR-1976	0	0	0		0	0	0		0	0	0		0.54	0	0		0	0	0
hsa-miR-198	0	0	0		0	0	0		0	0	0		0	0	0		0.65	0	0
hsa-miR-199a-3p	7.46	7.67	93.06		0.42	1.51	30.65		1.08	0.79	43.96		0.27	0	56.2		4568.34	369.19	2149.72
hsa-miR-199a-5p	4.79	0.38	62.76		8.34	1	45.97		1.08	2.37	31.65		1.09	0	85.52		8598.8	6179.87	4941.4
hsa-miR-199b-3p	7.46	7.67	93.06		0.42	1.51	30.65		1.08	0.79	43.96		0.27	0	56.2		4562.47	369.19	2149.72
hsa-miR-199b-5p	54.87	49.45	54.1		1.67	6.03	35.75		4.31	0	24.62		0.27	0	36.65		298.6	48.15	211.17
hsa-miR-19a-3p	4196.46	5826.82	1493.24		14987.1	16212.4	5214.8		11896.9	7857.12	1167.51		6324.74	7068.21	1949.76		1283.07	802.58	1288.14
hsa-miR-19a-5p	3.73	9.97	0		5.84	19.59	0		6.46	13.42	0		4.88	0	0		0	0	0
hsa-miR-19b-1-5p	0.53	1.92	0		0.42	1	0		1.08	3.95	0		0.27	0	0		0	0	0
hsa-miR-19b-3p	14018.2	14635.9	5273.94		60997.3	92920.6	26497.9		38456.8	28451.8	6526.8		30349	47477.4	13054.6		5616.7	2391.69	4350.12
hsa-miR-200a-3p	2253.53	917.28	1064.74		766.66	1209.12	403.5		1606.67	309.52	225.06		8924.8	5424.97	4810.86		1.96	128.41	42.23
hsa-miR-200a-5p	488.53	541.63	203.43		273.48	436.03	40.86		754.62	179.23	63.3		628.92	830.57	205.24		0	16.05	4.22
hsa-miR-200b-3p	1513.01	980.14	805.05		1291.93	1844.58	357.53		3787.12	748.52	339.35		6381.72	3089.58	3357.1		1.3	0	12.67
hsa-miR-200b-5p	111.88	32.97	478.27		63.37	71.33	352.42		169.01	45.01	321.77		457.99	112.17	991.98		0	0	12.67
hsa-miR-200c-3p	11331	6158.77	14832.8		157.17	153.71	158.33		7463.9	3052.52	4058.15		23548.7	10713.9	29967.1		23.47	80.26	54.9
hsa-miR-200c-5p	28.77	28.75	28.13		0.83	0	0		45.21	33.95	17.58		33.37	19.09	17.1		0	0	0
hsa-miR-202-3p	0	0	0		0	0.5	0		0	0	0		0	0	0		0	0	0
hsa-miR-203a-3p	7584.75	6824.21	3966.82		818.77	1171.95	311.56		10387.1	8120.05	907.28		24772.9	65301.3	12368		11.08	176.57	139.37
hsa-miR-203a-5p	1.6	1.15	0		0	0	0		0	0.79	0		4.07	8.35	0		0	0	0
hsa-miR-203b-3p	69.79	69	8.66		8.34	19.09	0		97.42	35.53	3.52		35.81	88.31	17.1		0	0	0
hsa-miR-204-3p	0	0	60.6		0	0	81.72		15.07	1.58	121.32		0	0	156.37		0	0	126.7
hsa-miR-204-5p	1.6	0	8.66		0.42	0.5	0		66.74	3.16	15.82		0	0	14.66		0	0	38.01
hsa-miR-205-3p	0	0	0		0	0	0		1.08	0	0		0	0	0		0	0	0
hsa-miR-205-5p	174.74	161.76	376.56		5.42	2.01	0		243.29	3.95	1.76		3.26	0	2.44		0	0	12.67
hsa-miR-206	0	0	0		0	0	0		0	0	0		0	0	0		0	0	0
hsa-miR-208b-3p	0	1.53	0		0	0	0		0	0	0		0	0	2.44		0	48.15	54.9
hsa-miR-20a-3p	4.79	3.83	0		14.59	6.03	25.54		2.15	1.58	0		6.78	2.39	0		2.61	0	0
hsa-miR-20a-5p	578.03	417.82	173.13		995.94	662.58	311.56		692.19	540.07	96.71		999.27	349.65	205.24		216.45	176.57	54.9
hsa-miR-20b-3p	0	0	0		0	0	0		0	0	0		0	0	0		0	0	0
hsa-miR-20b-5p	2.13	0.38	2.16		3.34	4.02	0		4.31	2.37	1.76		1.63	1.19	2.44		0	0	4.22
hsa-miR-21-3p	14133.8	15548.1	519.39		10284.6	15009.8	280.91		8205.6	33427.7	490.56		5348.26	8090.91	503.32		3120.32	2488	899.59
hsa-miR-21-5p	359762	324015	205982		275436	222145	36033.7		282817	450224	56358.7		380956	304919	180638		253304	133132	150037
hsa-miR-210-3p	2927.46	1782.43	1711.81		315.58	794.7	352.42		493.57	161.86	163.52		497.06	909.33	361.61		3029.04	7656.62	2576.29
hsa-miR-210-5p	12.25	1.92	0		0.83	0	0		2.15	0	0		5.16	0	0		39.12	401.29	16.89
hsa-miR-211-5p	1.07	0	0		0	0	0		1.61	0	0		0	0	0		0	0	0
hsa-miR-2110	16.52	9.58	318.12		2.5	3.52	107.26		6.46	3.16	40.44		12.21	2.39	90.4		7.82	0	21.12
hsa-miR-2114-3p	0	0.38	0		0	0	0		1.08	0	0		0	3.58	0		0	0	0
hsa-miR-2115-3p	0	0	2.16		0	0	0		0	0	10.55		0	0	0		0	0	21.12
hsa-miR-2115-5p	0	0	0		0	0	0		0	0	0		0	0	0		0	0	0
hsa-miR-2116-3p	4.79	1.15	0		2.92	1.51	5.11		0	0	10.55		2.71	0	0		0.65	0	21.12
hsa-miR-2116-5p	2.13	5.75	4.33		2.5	1.51	10.22		1.08	0.79	5.27		0.54	2.39	0		1.96	0	0
hsa-miR-212-3p	7.99	3.45	19.48		23.35	9.54	20.43		27.99	16.58	63.3		10.85	8.35	7.33		25.43	0	0
hsa-miR-212-5p	2.13	2.3	0		10.01	7.54	0		7.54	5.53	5.27		1.36	0	0		7.82	0	0
hsa-miR-214-3p	1.07	0	23.81		0	0	20.43		0.54	0	47.47		0	0	109.95		1015.77	128.41	519.48
hsa-miR-214-5p	0	0	0		0	0	0		0	0	0		0	0	0		23.47	0	0
hsa-miR-215-3p	0	0	0		0	0	0		0	0	0		1.9	2.39	7.33		0	0	0
hsa-miR-215-5p	1.07	6.9	25.97		29.18	37.68	10.22		13.99	4.74	5.27		412.14	1216.02	654.81		5.22	16.05	29.56
hsa-miR-216a-3p	0.53	0	0		0.42	0	5.11		0	0	0		0	0	0		1.3	0	0
hsa-miR-216a-5p	0.53	0	0		3.75	2.51	45.97		0	0	0		0	1.19	0		12.39	160.52	109.81
hsa-miR-216b-5p	0	0	0		0.83	1	0		0	0	0		0	0	0		0	0	12.67
hsa-miR-217-5p	2.66	1.15	0		16.68	11.05	188.98		0	0	1.76		0	21.48	2.44		97.14	738.37	443.46
hsa-miR-218-5p	62.86	78.58	32.46		6.67	4.52	5.11		68.9	1.58	1.76		14.92	23.87	9.77		34.55	0	46.46
hsa-miR-219a-1-3p	19.18	41.02	73.58		25.85	42.2	35.75		15.07	21.32	35.17		5.97	22.67	21.99		7.17	0	0
hsa-miR-219a-5p	0.53	6.13	2.16		3.75	10.05	0		3.77	2.37	0		1.09	1.19	0		1.3	0	0
hsa-miR-219b-3p	0	3.45	0		0	0	0		1.08	0	0		0	0	0		0	0	0
hsa-miR-219b-5p	3.2	0.38	0		0	0	0		1.61	0	0		0.81	0	2.44		0.65	0	0
hsa-miR-22-3p	972.27	1659	1207.58		5938.56	4454.71	791.67		4764.58	7312.31	1244.87		2107.61	7803.32	2186.76		10160.9	9566.77	13151.7
hsa-miR-22-5p	11.19	4.98	8.66		38.35	27.13	51.08		22.07	62.38	33.41		13.29	14.32	31.76		65.2	0	249.18
hsa-miR-221-3p	21679.2	50044.8	108809		38190.2	26696.1	53700.7		34739.1	42306.5	62903.1		21845.6	46430.9	45115.6		23792.9	49230.3	95394.4
hsa-miR-221-5p	307.93	410.53	318.12		335.18	276.28	35.75		247.06	447.69	42.2		220.85	322.2	63.53		269.26	64.21	139.37
hsa-miR-222-3p	22159.2	41593.4	28252.5		14135.8	11426.6	3738.72		11765	15634.5	5939.53		13594.8	13493.2	8510.02		17110.9	54431.1	16830.3
hsa-miR-222-5p	278.09	380.63	129.85		46.27	50.23	81.72		31.76	62.38	49.23		51.55	64.44	26.88		43.68	208.67	67.57
hsa-miR-223-3p	0.53	8.05	56.27		2.08	4.52	61.29		4.31	0.79	40.44		0.27	9.55	70.86		0	337.08	249.18
hsa-miR-223-5p	0	0	4.33		0	0	0		0	0	0		0	0	0		0	0	0
hsa-miR-224-3p	1.6	3.45	6.49		16.26	19.09	10.22		2.15	1.58	3.52		105.27	122.92	92.85		43.68	0	0
hsa-miR-224-5p	394.23	465.73	1084.22		2463.39	2155.52	2666.14		168.47	35.53	849.26		13169.3	11171	18344.3		2007.41	706.27	1385.28
hsa-miR-2276-3p	6.39	5.37	8.66		12.51	7.03	20.43		18.84	0.79	49.23		9.22	2.39	21.99		1.96	160.52	33.79
hsa-miR-2277-3p	0	0	2.16		0	0	0		0.54	0	3.52		0	0	0		0	0	0
hsa-miR-2277-5p	19.18	64.01	0		8.75	8.04	0		7.54	11.84	1.76		4.34	9.55	4.89		9.13	288.93	29.56
hsa-miR-2278	8.52	2.68	17.31		5	1	15.32		0	3.16	5.27		2.44	0	0		0.65	16.05	0
hsa-miR-2355-3p	8.52	11.5	12.98		0	0	0		3.23	2.37	0		13.29	16.71	12.22		26.73	0	50.68
hsa-miR-2355-5p	10.12	27.6	0		0	1.51	0		5.38	9.47	0		9.22	15.51	2.44		44.99	0	59.13
hsa-miR-23a-3p	7400.95	4805.66	9922.46		4178.46	3115.49	18085.8		3783.89	3320.98	15824.7		13600.5	8863.01	28349.7		10588	4093.16	42947.9
hsa-miR-23a-5p	17.58	17.25	95.22		36.27	81.88	56.18		60.28	80.54	33.41		22.52	36.99	26.88		20.21	240.77	50.68
hsa-miR-23b-3p	1281.26	634.01	1798.38		3526.45	3181.29	4428.24		2985.67	2112.13	2730.64		4537.28	2218.44	5272.65		7603.9	947.05	10212.2
hsa-miR-23b-5p	5.86	4.98	6.49		5	33.15	25.54		13.46	10.26	24.62		6.51	11.93	4.89		7.82	0	16.89
hsa-miR-23c	4.26	3.83	2.16		5	5.53	20.43		2.69	0.79	8.79		6.51	3.58	14.66		5.87	0	16.89
hsa-miR-24-1-5p	3.2	4.98	0		8.34	11.55	5.11		23.68	19.74	1.76		4.88	1.19	2.44		16.3	32.1	8.45
hsa-miR-24-2-5p	102.29	111.16	23.81		80.46	82.89	20.43		81.81	64.75	5.27		81.12	102.63	9.77		209.28	192.62	206.95
hsa-miR-24-3p	2389.91	1545.54	3408.48		1301.11	1736.07	832.53		2238.58	1245.17	910.8		3147.04	1822.25	1072.61		10473.2	2006.45	2179.28
hsa-miR-2467-3p	0	0	0		0	0	10.22		0	0	0		0	0	0		0	0	0
hsa-miR-2467-5p	0	0	0		0	0	0		0	0	0		1.36	0	0		0	0	0
hsa-miR-25-3p	31682	35252.6	71987.1		35459.6	33233.5	54073.5		47587.1	34586	87552.7		11297.2	14532.6	20721.7		8201.1	5634.12	18118.5
hsa-miR-25-5p	245.06	258.74	157.98		210.53	600.29	229.84		391.31	611.14	205.72		107.44	199.29	53.75		24.12	32.1	105.59
hsa-miR-26a-1-3p	4.79	5.75	12.98		5.42	11.05	0		30.68	31.58	22.86		5.7	7.16	0		3.91	0	0
hsa-miR-26a-2-3p	1.07	2.3	0		8.34	3.01	0		8.07	2.37	3.52		6.24	1.19	7.33		1.96	0	0
hsa-miR-26a-5p	7030.15	6244.25	2612.08		10430.1	12061.1	1644.63		16835.9	18648.3	2073.03		12495.1	16054.1	5570.73		20424.2	6500.91	10879.5
hsa-miR-26b-3p	10.12	5.75	0		7.92	16.58	0		7.54	13.42	5.27		11.94	4.77	0		9.13	0	4.22
hsa-miR-26b-5p	1830.53	3011.35	1276.83		3735.31	3736.88	495.43		3292.47	2601.67	416.72		2617.42	4734.02	1810.49		3478.25	1107.56	2935.28
hsa-miR-27a-3p	4231.09	2958.45	2404.33		2487.57	2398.15	2303.5		3538.45	3254.65	1440.05		4862.6	2243.5	2328.47		8733.76	2006.45	4176.96
hsa-miR-27a-5p	308.99	298.6	12.98		568.22	1153.36	61.29		549.01	1508.1	43.96		198.06	500.01	17.1		80.84	144.46	42.23
hsa-miR-27b-3p	3373.37	3531.89	2233.37		27078.9	50350.6	24133.1		30729.7	25723.8	9115.01		9434.34	10563.5	6689.76		16299.9	7094.82	15457.7
hsa-miR-27b-5p	26.1	39.48	4.33		99.22	262.72	35.75		205.07	201.34	26.37		93.06	232.7	19.55		78.24	0	46.46
hsa-miR-28-3p	2119.81	1713.81	2402.17		1339.88	1824.99	495.43		1120.63	1032.77	993.44		3060.22	3071.68	2924.63		5267.9	3242.43	2534.05
hsa-miR-28-5p	601.47	367.22	179.62		210.11	154.72	97.04		146.94	153.97	52.75		858.46	638.44	342.06		2153.45	465.5	342.1
hsa-miR-2861	0	0	2.16		0	0	5.11		0	0	0		0	0	9.77		0	0	0
hsa-miR-296-3p	3.2	13.8	21.64		2.08	1	0		1.61	0	10.55		0	0	0		36.51	112.36	16.89
hsa-miR-296-5p	6.93	9.2	15.15		3.34	1.51	0		1.61	0	5.27		0.27	0	4.89		106.92	1781.73	282.97
hsa-miR-297	0	0	2.16		0	0	0		0	0	0		0	0	0		0	0	0
hsa-miR-299-3p	0	0.77	21.64		0	0	15.32		0	0	24.62		0	0	26.88		103.66	16.05	451.91
hsa-miR-299-5p	0	0	0		0	0	0		0	0	1.76		0	0	4.89		134.96	0	50.68
hsa-miR-29a-3p	19287.6	7700.48	5970.79		10382.6	8005.22	2007.26		8469.34	27119.7	3370.66		43113.8	16568.5	6328.16		30467.8	4478.4	4514.83
hsa-miR-29a-5p	12.79	21.08	10.82		18.76	23.61	10.22		19.38	89.22	7.03		18.18	27.45	21.99		16.3	0	63.35
hsa-miR-29b-1-5p	0.53	0.38	6.49		2.5	4.52	5.11		2.69	5.53	3.52		1.09	5.97	2.44		0	0	0
hsa-miR-29b-2-5p	1.6	1.15	6.49		0	0	0		0.54	0	0		1.63	0	0		2.61	0	0
hsa-miR-29b-3p	237.61	134.54	60.6		121.73	80.37	20.43		86.66	493.49	22.86		520.39	227.93	92.85		243.84	176.57	42.23
hsa-miR-29c-3p	959.48	664.29	155.82		900.06	914.25	158.33		480.66	575.6	73.85		1553.31	1094.3	368.94		1424.55	465.5	713.76
hsa-miR-29c-5p	4.26	4.22	2.16		9.59	4.52	15.32		0	3.16	0		5.97	4.77	0		3.26	0	0
hsa-miR-301a-3p	369.73	685.37	88.73		296.82	278.8	45.97		454.82	96.33	15.82		152.75	134.85	24.43		627.85	754.43	320.98
hsa-miR-301a-5p	0.53	4.98	0		0	0	0		0.54	0	0		0	0	0		6.52	0	0
hsa-miR-301b-3p	68.72	122.28	23.81		40.02	66.81	25.54		91.5	4.74	1.76		10.04	23.87	7.33		72.37	112.36	50.68
hsa-miR-301b-5p	0.53	0.77	0		0	0	0		0.54	0	0		0	0	0		0	0	0
hsa-miR-302a-3p	0	0	0		0	0	0		1.08	0	0		0	0	0		0	0	0
hsa-miR-302a-5p	0	0	0		0	0	0		25.3	11.84	0		0	0	0		0	0	16.89
hsa-miR-302b-3p	0	0	0		0	0	0		0.54	0	0		0	0	0		0	0	0
hsa-miR-302d-3p	0	0	0		0	0	0		10.76	3.16	0		0.54	0	0		0	0	0
hsa-miR-3064-3p	0	0	0		0	0	0		0	0	0		0	0	0		0	0	0
hsa-miR-3064-5p	0.53	0	0		0	0.5	0		0	1.58	0		0.81	0	0		0.65	0	0
hsa-miR-3065-3p	17.05	18.4	10.82		52.53	73.84	10.22		23.68	4.74	12.31		43.14	36.99	12.22		9.13	0	0
hsa-miR-3065-5p	44.75	28.75	25.97		106.72	96.45	51.08		45.21	4.74	3.52		131.05	52.51	39.09		18.91	0	4.22
hsa-miR-3074-3p	1.07	7.28	0		3.34	3.01	0		0.54	0	0		0.81	1.19	0		1.96	0	0
hsa-miR-3074-5p	2.13	1.92	0		0	0	0		1.08	0	0		0	0	0		3.26	0	0
hsa-miR-30a-3p	9.59	23.38	34.63		17.93	19.59	20.43		249.75	139.76	28.13		33.64	161.1	63.53		725.64	706.27	886.92
hsa-miR-30a-5p	12.25	20.7	125.52		15.01	13.06	61.29		578.08	140.55	107.26		279.73	602.64	183.25		2101.94	2102.76	1613.35
hsa-miR-30b-3p	27.7	41.78	58.43		67.12	72.84	20.43		55.98	35.53	15.82		38.26	59.67	19.55		29.99	80.26	8.45
hsa-miR-30b-5p	95.36	32.2	21.64		49.19	59.78	15.32		52.21	22.9	10.55		220.04	75.18	68.41		372.93	80.26	135.15
hsa-miR-30c-1-3p	28.77	33.35	12.98		35.85	74.85	0		33.91	59.22	5.27		7.87	20.29	9.77		6.52	32.1	25.34
hsa-miR-30c-2-3p	0	0.38	2.16		0	1.51	0		22.07	5.53	0		0.27	11.93	0		78.89	16.05	38.01
hsa-miR-30c-5p	151.83	60.18	67.09		52.53	41.19	20.43		82.35	54.48	29.89		131.86	45.35	80.63		266	16.05	135.15
hsa-miR-30d-3p	20.24	43.31	8.66		30.43	26.12	5.11		42.52	37.11	1.76		25.78	28.64	4.89		16.3	0	25.34
hsa-miR-30d-5p	766.09	377.57	1571.15		409.38	621.39	270.7		456.97	206.08	362.21		1477.88	1224.38	2372.45		2133.24	2199.07	654.63
hsa-miR-30e-3p	812.44	1935.76	396.03		1771.77	1713.97	316.67		1543.7	1582.32	124.84		265.62	1119.36	173.47		464.85	449.45	473.02
hsa-miR-30e-5p	268.51	250.31	108.21		255.14	340.58	35.75		244.36	217.92	28.13		238.22	325.78	75.74		226.23	16.05	126.7
hsa-miR-31-3p	23.97	20.7	4.33		5	0.5	0		1.08	0	0		1.63	0	0		1.96	0	0
hsa-miR-31-5p	57161.3	69393.2	15049.2		8943.49	6066.21	561.83		3525.53	3757.61	232.1		5917.22	7537.2	857.6		5438.06	8057.91	2901.49
hsa-miR-3115	3.2	0.77	8.66		0.83	0	0		2.69	0	0		0	0	0		1.3	0	0
hsa-miR-3116	0.53	2.3	0		0.83	2.51	0		0	1.58	0		1.36	4.77	0		0	0	0
hsa-miR-3117-3p	0	0	0		0	0	0		0	0	0		0	0	0		4.56	0	0
hsa-miR-3118	0	0	0		0.42	0	0		0	0	0		0	0	0		0	0	0
hsa-miR-3120-3p	1.6	1.53	0		2.92	1	0		1.08	0	0		0	0	0		0	0	0
hsa-miR-3120-5p	0	0	0		1.67	0	5.11		1.08	0	0		0	0	0		0	0	0
hsa-miR-3121-3p	0	0.77	0		0	0	0		0	0	0		0	0	0		0	0	8.45
hsa-miR-3124-3p	0	0	0		0	0	0		0	0	0		0	0	0		0	0	0
hsa-miR-3124-5p	0.53	2.3	0		0.42	1	0		0.54	1.58	0		0	0	0		0.65	32.1	0
hsa-miR-3125	0	0	0		0	0	0		0	0.79	0		0.27	0	0		0	0	0
hsa-miR-3126-3p	1.07	1.92	0		0	0	0		0	0	0		0	0	0		7.82	0	0
hsa-miR-3126-5p	0.53	0	0		0	0	0		0	0	0		0	0	0		2.61	0	0
hsa-miR-3127-3p	0	0	0		0	0	10.22		0.54	0	3.52		2.17	0	2.44		0	0	0
hsa-miR-3127-5p	5.86	6.9	2.16		0.83	5.53	0		0	1.58	1.76		1.09	11.93	2.44		0	0	0
hsa-miR-3128	0	0	0		0	0	0		0	0	0		0	0	0		1.96	0	0
hsa-miR-3129-3p	1.6	1.53	0		0	0	0		0	0	0		0.54	0	0		13.69	80.26	12.67
hsa-miR-3129-5p	0	0	6.49		0	0	0		0.54	0	0		0	1.19	0		0.65	0	16.89
hsa-miR-3130-3p	12.25	9.97	0		31.68	25.12	25.54		14.53	18.16	10.55		4.88	0	0		0.65	64.21	0
hsa-miR-3130-5p	5.86	6.13	8.66		4.59	3.01	0		7	0	0		10.85	0	4.89		0	0	0
hsa-miR-3131	1.07	3.07	2.16		0.42	2.01	0		0.54	0	0		9.77	9.55	19.55		0	0	0
hsa-miR-3133	0	1.15	0		0	2.51	0		0	0	0		0	0	0		0	0	0
hsa-miR-3134	0	0	2.16		0	1	0		0	0	0		0.54	0	0		1.3	0	0
hsa-miR-3135a	0	0	0		0	0	0		0	0	0		0	0	0		0	0	0
hsa-miR-3135b	0	0	2.16		0	0	0		0	0	0		0	0	0		0	0	0
hsa-miR-3136-3p	0	0	0		0	0	0		0	0	0		0	0	0		0	0	0
hsa-miR-3136-5p	0	1.15	0		0	0.5	0		0	0	0		0	0	0		0	0	0
hsa-miR-3137	0	0	0		0	0	0		1.08	0	0		0	0	0		0	0	0
hsa-miR-3138	0	0	4.33		0	0	0		0	0	0		0	0	0		1.96	0	0
hsa-miR-3140-3p	0	0	2.16		0.42	0	0		0	0	0		0.27	1.19	0		0	0	0
hsa-miR-3140-5p	0.53	0	0		0	0	0		0.54	0	0		0	0	0		0	0	0
hsa-miR-3141	0	0	0		0	0	0		0	0	0		0	0	0		0	0	0
hsa-miR-3143	0.53	1.15	0		0	0	0		0	0	0		0.27	0	0		0	0	0
hsa-miR-3144-3p	1.6	0	0		0	0	0		0	0	0		9.77	15.51	9.77		0	0	0
hsa-miR-3144-5p	0	0	0		0	1	0		0	0	0		1.63	1.19	0		0	0	0
hsa-miR-3145-3p	0.53	7.28	2.16		1.25	7.03	0		0.54	3.16	1.76		0	4.77	0		0	0	0
hsa-miR-3145-5p	0.53	2.68	0		1.25	3.01	0		0	0.79	0		1.9	0	0		1.96	0	12.67
hsa-miR-3146	2.13	1.15	0		0.83	0	0		0	0	0		0.27	1.19	0		0	0	0
hsa-miR-3149	1.07	1.92	0		0	1	0		0.54	0	3.52		1.36	1.19	0		0.65	0	0
hsa-miR-3150a-3p	4.79	4.98	60.6		1.25	3.01	5.11		0	2.37	1.76		2.17	1.19	0		0	0	0
hsa-miR-3150a-5p	0	0	0		1.25	0	0		0.54	0	0		0.27	0	2.44		0	0	0
hsa-miR-3150b-3p	0	0	2.16		0.42	0.5	0		0	0	1.76		0.27	3.58	9.77		0	0	0
hsa-miR-3150b-5p	0	0	0		0	0	0		0	0	1.76		0.27	0	2.44		0	0	0
hsa-miR-3151-5p	0	0	0		0	0	0		0	0	0		0	0	0		0	0	0
hsa-miR-3153	0	0	0		0	0	0		0	0	0		0	0	0		0	0	0
hsa-miR-3154	0	0	0		0	0	0		0	0	0		0	0	0		0	0	0
hsa-miR-3155a	2.66	1.92	0		0.83	0	0		0	0	0		0	1.19	0		0	0	0
hsa-miR-3156-3p	0	0	0		0	0	0		0	0	0		0.27	0	0		0	0	0
hsa-miR-3157-3p	1.6	0	0		0	0	0		0	0	0		1.09	0	0		0	0	0
hsa-miR-3157-5p	0.53	0.38	0		0.42	0.5	0		0.54	0	0		0.81	4.77	0		0	0	0
hsa-miR-3158-3p	197.12	187.44	23.81		52.94	76.86	5.11		38.75	33.16	5.27		33.37	41.77	14.66		15	48.15	0
hsa-miR-3158-5p	4.26	6.52	0		0.83	0	0		0	1.58	1.76		0.54	0	0		0	0	0
hsa-miR-3159	14.38	12.27	15.15		11.67	10.55	20.43		5.92	0.79	12.31		2.17	1.19	2.44		0.65	0	0
hsa-miR-3160-3p	0.53	0.77	0		0.83	1.51	0		0	1.58	0		0.27	0	0		0	0	0
hsa-miR-3161	0	0	0		0	0	0		0	0	0		0	0	0		0	0	0
hsa-miR-3162-3p	0	0	0		0	0	0		0	0	0		0	0	0		0	0	0
hsa-miR-3162-5p	0	0	0		0	0	0		0	0	0		0.54	0	0		0	0	0
hsa-miR-3163	0	0	0		0	1	0		0	0	0		0.27	0	0		0	0	0
hsa-miR-3164	0	0	0		0	0.5	0		0.54	0	0		0	0	0		0	0	0
hsa-miR-3165	0.53	5.75	0		2.5	4.52	15.32		1.08	3.16	0		1.36	0	0		0	0	0
hsa-miR-3166	0	2.68	0		0	0	0		0	0	0		0	0	0		0	0	0
hsa-miR-3167	0	0	0		0	0	0		0	0	0		0	0	0		0.65	0	0
hsa-miR-3168	4.26	4.98	0		1.25	5.53	10.22		0.54	8.69	0		7.87	0	0		13.04	64.21	92.92
hsa-miR-3173-3p	2.66	1.53	0		1.25	3.52	0		0	1.58	1.76		2.71	0	0		0.65	0	0
hsa-miR-3173-5p	0.53	0	8.66		2.5	8.04	15.32		1.08	0	7.03		2.44	0	14.66		0	0	0
hsa-miR-3174	1.07	2.3	0		1.25	0	0		7	0	0		0.54	1.19	0		1.3	0	0
hsa-miR-3175	0	0	0		0	0	0		0	0	0		0	0	2.44		0	0	0
hsa-miR-3176	4.26	10.35	0		2.5	2.01	5.11		0	0.79	0		2.44	5.97	12.22		0	0	0
hsa-miR-3177-3p	6.93	2.68	21.64		2.92	2.01	20.43		3.23	0	1.76		2.17	4.77	0		7.17	144.46	0
hsa-miR-3177-5p	0	0.38	2.16		0	0	10.22		0	0	0		0	0	0		1.3	0	0
hsa-miR-3178	0	0.38	2.16		0	0	15.32		0.54	0	5.27		7.05	0	12.22		0.65	0	0
hsa-miR-3179	0	2.3	0		0.83	1	0		0.54	0.79	1.76		0.54	0	0		0.65	0	0
hsa-miR-3180	0	0	4.33		1.67	0	0		0	0	0		0	0	0		0	0	0
hsa-miR-3180-3p	0	0	4.33		1.67	0	0		0	0	0		0	0	0		0	0	0
hsa-miR-3181	2.66	0.38	0		0	0	0		0	0	1.76		0	0	0		0.65	0	0
hsa-miR-3182	0	0	0		0	0	0		0	0	0		0	0	0		0	0	0
hsa-miR-3183	1.07	1.15	4.33		0.83	1.51	5.11		1.08	0.79	1.76		1.09	0	0		0	0	0
hsa-miR-3185	0	0	2.16		0	0	0		0	0	0		0	0	0		0	0	0
hsa-miR-3186-3p	0	0	0		0	0	0		0	0	0		0	0	0		0	0	0
hsa-miR-3186-5p	0	0	0		0.42	0	0		0	0	0		0	0	0		0	0	0
hsa-miR-3187-3p	16.52	6.52	25.97		3.34	8.04	35.75		1.08	0.79	15.82		0.81	0	2.44		10.43	288.93	0
hsa-miR-3187-5p	0	0	0		0	0	0		0	0	0		0	0	0		0	0	0
hsa-miR-3188	2.66	3.45	28.13		2.08	2.51	0		4.31	0	3.52		1.63	0	0		5.22	80.26	25.34
hsa-miR-3189-3p	1.6	0	12.98		0	0.5	0		0	0	0		0	0	0		0	0	0
hsa-miR-3190-3p	2.66	2.3	0		0.42	0	0		0	0	0		0	0	0		2.61	0	0
hsa-miR-3190-5p	0	0	0		0	0	0		0	0	0		0	0	0		0	0	0
hsa-miR-3191-3p	0	0	0		0	0	0		0	0	0		0	0	0		0	0	0
hsa-miR-3191-5p	0	0	0		0	0	0		0.54	0	0		0	0	0		0	0	0
hsa-miR-3192-5p	0	0	0		1.25	0.5	0		0.54	0	0		0.27	0	0		0	0	0
hsa-miR-3193	0.53	0	0		0	0	0		0	0	0		0.27	0	0		0	0	0
hsa-miR-3194-3p	0.53	0	0		0	0	0		0	0.79	0		0	0	0		0	0	0
hsa-miR-3194-5p	3.2	6.52	6.49		0	2.51	0		1.61	1.58	12.31		1.63	1.19	7.33		0	0	0
hsa-miR-3195	3.2	0.38	0		3.34	0.5	786.56		2.15	1.58	230.34		12.21	15.51	337.18		26.08	256.83	278.75
hsa-miR-3196	5.86	1.53	2.16		3.75	6.03	15.32		1.61	0.79	15.82		6.78	3.58	21.99		9.78	48.15	12.67
hsa-miR-3197	0	0	0		1.67	0	0		0	2.37	3.52		0	0	0		0	0	0
hsa-miR-3198	0	0.77	0		0.42	0	0		0	0	0		0.27	0	0		1.96	0	0
hsa-miR-3199	0	0	0		1.67	0	0		0	0	0		0	0	0		0	0	0
hsa-miR-32-3p	18.65	18.02	8.66		22.93	10.05	5.11		29.6	40.27	0		26.32	11.93	2.44		4.56	0	4.22
hsa-miR-32-5p	16.52	9.97	32.46		5.42	5.02	5.11		5.38	2.37	10.55		29.3	2.39	87.96		13.04	0	320.98
hsa-miR-3200-3p	243.47	206.99	231.56		43.77	62.29	66.4		26.91	15.79	21.1		32.83	11.93	19.55		33.9	128.41	42.23
hsa-miR-3200-5p	0.53	2.68	2.16		0.83	0	0		0.54	0	0		1.63	0	0		1.96	0	0
hsa-miR-3202	0	0	0		0	0	0		0	0	0		0	0	0		0	0	0
hsa-miR-320a-3p	6841.56	13352.5	11850.7		17330.4	24733	27994.4		18533	10327.7	16837.5		2495.06	4144.51	9922.25		8954.78	48170.9	18595.7
hsa-miR-320a-5p	0	4.22	0		6.67	6.03	0		4.31	3.16	0		0.27	1.19	0		0	0	0
hsa-miR-320b	278.09	353.04	1952.03		396.04	574.67	2512.91		323.49	164.23	1441.8		52.91	131.27	623.04		74.32	545.76	498.36
hsa-miR-320c	65	62.86	993.33		75.04	95.44	1123.66		56.52	19.74	569.69		17.36	38.19	295.64		5.87	32.1	249.18
hsa-miR-320d	34.63	32.97	699.01		56.7	64.8	689.52		36.6	10.26	430.78		10.31	29.83	232.11		3.91	48.15	147.82
hsa-miR-320e	2.66	3.83	12.98		5.84	9.54	10.22		9.69	3.16	7.03		0.54	1.19	0		2.61	0	4.22
hsa-miR-323a-3p	9.06	8.05	69.25		0	2.51	15.32		0	0	87.91		5.97	0	90.4		2959.93	1878.04	3627.92
hsa-miR-323a-5p	1.6	0	0		0	0	0		0	0	0		0	0	0		3.91	16.05	4.22
hsa-miR-323b-3p	0	2.3	0		0.42	0	0		0	0	0		0.81	0	2.44		682.61	770.48	975.61
hsa-miR-324-3p	143.84	62.48	528.04		63.78	124.58	541.4		60.28	15.79	300.67		97.95	19.09	232.11		117.35	690.22	198.5
hsa-miR-324-5p	171.55	115	432.82		66.7	98.46	102.15		82.35	20.53	52.75		86.01	64.44	51.31		166.25	224.72	33.79
hsa-miR-326	4.26	1.53	6.49		5.42	8.54	5.11		3.77	3.95	19.34		5.16	3.58	4.89		12.39	0	4.22
hsa-miR-328-3p	2.13	1.15	21.64		3.34	0.5	5.11		0	0.79	12.31		0.27	0	2.44		13.04	256.83	25.34
hsa-miR-329-3p	1.07	0	0		0	0	0		0	0	1.76		0	0	4.89		123.22	48.15	122.48
hsa-miR-329-5p	0	0	0		0	0	0		0	0	0		0	0	0		9.13	0	0
hsa-miR-330-3p	291.95	343.07	458.79		121.73	135.63	127.69		156.09	51.32	137.15		29.03	11.93	41.54		203.41	224.72	325.2
hsa-miR-330-5p	15.45	35.65	10.82		7.09	5.02	0		5.92	3.16	0		1.09	1.19	0		23.47	0	4.22
hsa-miR-331-3p	106.02	68.61	62.76		107.14	71.33	45.97		68.9	41.06	38.68		84.38	35.8	87.96		88.67	465.5	101.36
hsa-miR-331-5p	59.14	69.38	190.44		48.78	66.81	183.87		93.12	101.07	249.68		54.81	66.83	256.55		18.26	48.15	430.79
hsa-miR-335-3p	21.84	44.46	4.33		85.05	64.3	30.65		156.63	67.11	12.31		48.02	69.21	41.54		5.87	0	0
hsa-miR-335-5p	36.23	18.02	15.15		64.2	45.71	56.18		97.42	61.59	22.86		86.55	41.77	73.3		26.73	0	67.57
hsa-miR-337-3p	0	0	0		0	0	0		0	0	0		0	0	0		140.83	0	270.3
hsa-miR-337-5p	0	0	8.66		0	0	0		0	0	0		0	0	0		1138.99	288.93	295.64
hsa-miR-338-3p	1.6	0.38	8.66		3.75	12.56	5.11		17.76	0.79	10.55		1376.41	1853.27	1617.47		0	0	54.9
hsa-miR-338-5p	0	0	0		2.92	12.56	0		8.07	0.79	10.55		165.23	280.44	315.19		0.65	0	0
hsa-miR-339-3p	83.64	47.91	41.12		114.64	151.2	40.86		111.42	120.81	52.75		176.9	145.59	141.71		40.42	96.31	16.89
hsa-miR-339-5p	273.3	142.98	216.41		205.53	130.61	234.95		187.85	206.87	300.67		376.32	237.48	532.64		98.45	224.72	206.95
hsa-miR-33a-3p	0	0.77	0		0	0	0		0	0	0		0	0	2.44		0.65	0	0
hsa-miR-33a-5p	601.47	486.05	97.39		353.1	552.07	76.61		314.34	148.44	38.68		534.5	330.56	156.37		541.13	0	118.26
hsa-miR-33b-3p	104.42	96.6	6.49		53.78	101.47	10.22		44.14	83.7	10.55		17.91	56.09	7.33		1.96	0	0
hsa-miR-33b-5p	165.15	123.81	25.97		127.57	102.98	71.51		121.11	59.22	10.55		113.95	64.44	43.98		16.95	0	4.22
hsa-miR-340-3p	66.06	120.75	17.31		89.63	75.85	10.22		126.49	51.32	7.03		16.55	44.15	24.43		47.59	0	16.89
hsa-miR-340-5p	150.24	288.26	21.64		183.01	228.56	56.18		350.94	127.12	8.79		62.95	88.31	24.43		131.05	32.1	80.24
hsa-miR-342-3p	344.16	252.99	776.92		0.42	2.01	10.22		195.92	22.11	267.26		1.9	2.39	105.06		1404.34	112.36	1140.32
hsa-miR-342-5p	17.58	17.63	67.09		0	0	0		8.61	0.79	7.03		0	0	2.44		29.99	0	0
hsa-miR-345-3p	11.19	8.05	51.94		0	5.53	15.32		8.61	0	36.92		1.09	1.19	134.38		2.61	0	544.82
hsa-miR-345-5p	1475.18	2034.27	835.35		964.68	1317.12	791.67		2587.36	1253.85	1118.28		457.17	605.03	464.23		1176.8	1332.28	1102.31
hsa-miR-346	1.07	0	45.45		0	0	0		0.54	0.79	10.55		0	0	0		1.3	0	0
hsa-miR-34a-3p	10.65	23.38	15.15		5	1.51	5.11		0	4.74	0		0.81	1.19	0		30.64	0	126.7
hsa-miR-34a-5p	1435.76	888.15	2129.49		142.58	244.14	148.12		254.05	187.92	177.59		261.82	96.66	87.96		4222.14	1524.9	3484.32
hsa-miR-34b-3p	0.53	0	0		0	0	0		0	0	0		0	0	0		22.17	0	0
hsa-miR-34b-5p	2.66	1.53	6.49		0	0	0		27.45	7.9	3.52		0.54	0	0		942.09	353.14	570.16
hsa-miR-34c-3p	0	0	0		0	0	0		1.08	0	5.27		0	0	0		58.03	80.26	25.34
hsa-miR-34c-5p	3.2	2.68	0		0	1	0		23.68	12.63	12.31		0	2.39	0		739.33	272.88	342.1
hsa-miR-3529-5p	0	0	2.16		0	0	0		0.54	0	0		0	0	0		0	0	0
hsa-miR-3605-3p	23.97	14.18	95.22		7.92	10.05	25.54		2.15	1.58	24.62		7.6	4.77	9.77		12.39	0	130.93
hsa-miR-3605-5p	4.79	1.15	0		0	0	0		1.08	0	0		0	0	2.44		5.22	0	0
hsa-miR-3609	1.6	0.38	0		1.67	3.52	0		4.84	9.47	7.03		2.71	4.77	4.89		0.65	0	0
hsa-miR-361-3p	120.4	214.66	264.02		634.09	965.49	260.48		384.85	322.15	337.59		361.94	528.65	488.66		151.91	914.94	295.64
hsa-miR-361-5p	201.91	121.51	183.95		228.87	225.05	469.89		180.31	99.49	293.64		446.32	114.56	671.91		576.99	192.62	367.44
hsa-miR-3610	0	0.77	0		0	1.51	0		0.54	0	0		0.27	1.19	0		0	0	0
hsa-miR-3611	0	0	0		0	0	0		0	0	0		0	0	0		0	0	0
hsa-miR-3613-3p	0.53	0.77	0		0.42	0	5.11		1.08	0.79	1.76		0	1.19	0		0.65	32.1	8.45
hsa-miR-3613-5p	3.2	18.78	8.66		10.01	11.55	0		30.68	16.58	1.76		3.53	7.16	9.77		11.08	48.15	12.67
hsa-miR-3614-3p	2.66	1.15	0		0	0	0		0	0.79	0		0.27	0	0		0	0	0
hsa-miR-3614-5p	19.71	17.25	75.74		13.76	9.54	0		0	0	0		9.5	14.32	4.89		0	0	0
hsa-miR-3615	155.56	129.56	385.21		281.82	384.29	750.81		262.13	212.4	812.33		167.68	84.73	517.98		94.54	1845.94	164.71
hsa-miR-3617-3p	1.07	0.77	8.66		0.83	0	0		0	0.79	1.76		1.63	1.19	0		4.56	0	0
hsa-miR-3617-5p	6.93	3.07	2.16		2.92	4.02	0		1.08	1.58	1.76		1.9	3.58	2.44		3.91	0	0
hsa-miR-3619-3p	1.6	1.92	4.33		0	0.5	10.22		0	0	5.27		1.63	0	2.44		0	0	0
hsa-miR-3619-5p	3.73	5.37	0		0	0	10.22		1.61	2.37	1.76		0.27	0	0		0	0	0
hsa-miR-362-3p	78.85	49.45	15.15		47.11	60.78	15.32		54.9	67.9	7.03		103.92	62.05	36.65		19.56	0	21.12
hsa-miR-362-5p	22.38	28.75	6.49		32.93	24.61	20.43		29.07	18.95	3.52		34.46	53.7	17.1		9.78	0	0
hsa-miR-3620-3p	1.07	0	0		0	0	0		0.54	0	3.52		0	0	2.44		3.91	0	0
hsa-miR-3620-5p	0	0	8.66		0	0	0		0	0	0		0	0	0		0.65	32.1	0
hsa-miR-3622a-3p	0	0	0		0	0	0		0	0	0		0	0	0		0.65	0	0
hsa-miR-3622a-5p	2.13	3.45	0		0	0	0		1.61	0	0		0	0	0		0	0	0
hsa-miR-363-3p	4.79	3.83	0		0	0	5.11		0	0	3.52		0	2.39	2.44		0.65	0	0
hsa-miR-363-5p	0	0	0		0	0	0		0	0	0		0	0	0		0	0	0
hsa-miR-3646	0	0	0		0	0	0		0	0	0		0	0	2.44		0	0	0
hsa-miR-3648	16.52	0	6.49		2.5	2.51	214.52		3.23	0.79	56.27		64.03	16.71	175.92		1.3	32.1	21.12
hsa-miR-3651	315.39	171.34	493.42		531.95	336.06	858.07		719.1	620.61	1561.37		449.31	4245.94	1446.44		164.3	818.63	173.16
hsa-miR-3652	0	0	0		0	0.5	0		0.54	0	0		0	0	0		0	0	0
hsa-miR-3655	0	0	0		0	0	0		0	0	0		0	0	0		0	0	0
hsa-miR-3657	0	0	0		0	1	0		0	0	0		0	0	0		0	0	0
hsa-miR-3659	2.66	0	23.81		0	0	0		0.54	1.58	1.76		0	0	2.44		0	0	0
hsa-miR-365a-3p	34.1	44.46	15.15		14.59	1.51	0		10.76	13.42	8.79		55.08	3.58	26.88		224.93	417.34	282.97
hsa-miR-365a-5p	2.66	5.37	4.33		0	0	0		0	0	0		1.09	0	4.89		1.96	0	0
hsa-miR-365b-3p	34.1	44.46	15.15		14.59	1.51	0		10.76	13.42	8.79		55.08	3.58	26.88		224.93	417.34	282.97
hsa-miR-365b-5p	1.07	1.92	15.15		0	0	0		0.54	0	0		0	0	0		13.04	128.41	0
hsa-miR-3660	0	0	0		0	0.5	0		0	0	0		0.27	0	0		0	0	0
hsa-miR-3661	0	0.38	0		0.83	5.02	0		1.08	3.16	3.52		0	0	0		1.96	0	0
hsa-miR-3662	1.6	2.68	0		7.09	11.55	0		1.61	2.37	0		1.09	3.58	0		0.65	0	0
hsa-miR-3663-3p	1.6	0	4.33		0	0.5	10.22		0	1.58	14.07		2.44	0	2.44		0	0	0
hsa-miR-3664-3p	3.73	4.98	2.16		3.34	3.01	0		3.77	5.53	1.76		4.34	1.19	2.44		6.52	0	0
hsa-miR-3664-5p	0	1.15	0		0	0	0		0	0	0		0	0	0		0	0	0
hsa-miR-3665	0	0	0		0	0	0		0	0	1.76		0	0	0		0	0	0
hsa-miR-3667-3p	0.53	0.38	2.16		0	0	0		0	0	0		0	0	0		0	0	0
hsa-miR-3667-5p	5.86	10.35	2.16		17.09	7.54	5.11		0	0	0		0	0	0		0	0	0
hsa-miR-367-3p	0	0	0		0	0	0		1.08	0	0		0	0	0		0	0	0
hsa-miR-3670	0	0	2.16		0	0	0		0	0	0		0	0	0		0	0	0
hsa-miR-3674	0	0	0		0	0	0		0	0	0		0.27	0	0		0	0	0
hsa-miR-3675-3p	0	0	0		0	0	0		0	0	0		0.27	1.19	9.77		0	0	0
hsa-miR-3675-5p	0	0	0		0	0	0		0	0	0		0	0	0		0	0	0
hsa-miR-3677-3p	0	0	0		0	0	0		0	0	0		0	0	0		1.3	0	0
hsa-miR-3678-3p	0	0	0		0	0	0		0	0	1.76		2.17	0	0		0	0	0
hsa-miR-3678-5p	0	0	0		0	0	0		0	0	0		0	0	0		0	0	0
hsa-miR-3679-3p	0	0.38	0		0.83	0	0		0.54	0	0		0	0	0		0.65	32.1	0
hsa-miR-3679-5p	14.38	3.07	6.49		12.09	13.06	20.43		5.38	3.95	12.31		14.38	7.16	24.43		22.17	32.1	33.79
hsa-miR-3680-3p	0	0	0		0	0	0		0	0	3.52		0	0	0		0	0	0
hsa-miR-3680-5p	3.73	3.07	0		0.83	2.01	0		1.61	1.58	1.76		2.17	2.39	0		0	0	0
hsa-miR-3681-5p	0	0	0		0	2.01	0		1.61	0	0		0	0	0		0	0	0
hsa-miR-3682-3p	0	0	0		0	0	0		2.15	2.37	1.76		0.27	0	0		0	0	0
hsa-miR-3682-5p	0	0	0		0	0	0		0	0	0		0	3.58	0		0	0	0
hsa-miR-3684	4.26	5.75	0		4.17	1.51	0		2.15	2.37	0		0.81	2.39	2.44		0.65	0	0
hsa-miR-3688-3p	3.2	0.77	0		1.67	2.01	0		0.54	2.37	0		0	1.19	0		0	0	0
hsa-miR-3689a-5p	0	0	0		0	0	0		0.54	0.79	7.03		0	0	0		0	0	0
hsa-miR-3689b-5p	0	0	0		0	0	0		0.54	0.79	7.03		0	0	0		0	0	0
hsa-miR-3689e	0	0	0		0	0	0		0.54	0.79	7.03		0	0	0		0	0	0
hsa-miR-3689f	0	0	0		0	0	0		0	1.58	21.1		0	0	0		0	0	0
hsa-miR-369-3p	5.33	6.9	257.53		0.42	0	469.89		1.61	0	476.5		2.17	0	1072.61		2373.81	1605.16	23554
hsa-miR-369-5p	1.07	3.83	15.15		0	0	0		0.54	0	14.07		0.54	0	12.22		686.52	674.17	603.95
hsa-miR-3690	0	0	0		0	0	0		0	0	0		0	0	0		0	0	0
hsa-miR-3691-3p	1.07	2.3	2.16		0.83	0	0		0.54	0	7.03		2.44	0	0		0	0	0
hsa-miR-3691-5p	9.06	20.7	15.15		2.92	6.53	25.54		3.23	1.58	0		1.9	3.58	2.44		3.26	0	0
hsa-miR-3692-3p	0	0	0		0	0	0		0	0	1.76		0	0	0		0	0	0
hsa-miR-3692-5p	0	1.15	2.16		0.42	0	0		0	0	0		0	0	0		0	0	0
hsa-miR-370-3p	0	0	4.33		0	0	0		0	0	1.76		0	0	0		1052.93	2118.81	118.26
hsa-miR-370-5p	0	0	0		0	0	0		0	0	0		0	0	0		46.29	80.26	25.34
hsa-miR-371a-3p	0	0	0		0	0	0		391.31	4.74	12.31		0	0	0		0	0	0
hsa-miR-371a-5p	0	0	0		0	0	0		1100.18	23.69	8.79		0.54	0	0		0	0	0
hsa-miR-371b-3p	0	0	0		0	0	0		0	0	0		0	0	0		0	0	0
hsa-miR-371b-5p	0	0	0		2.08	0	0		0	0	0		0	0	0		0	0	0
hsa-miR-372-3p	1.07	0.77	0		0.42	0	15.32		10136.8	180.02	8.79		2.44	2.39	0		0	0	0
hsa-miR-372-5p	0	0	0		0	0	0		3.23	0	0		0	0	0		0	0	0
hsa-miR-373-3p	0	0	4.33		0	0	0		1918.86	25.27	15.82		0	1.19	0		0	0	0
hsa-miR-374a-3p	45.28	126.88	12.98		232.21	263.22	40.86		248.13	178.45	3.52		90.89	109.79	31.76		35.86	64.21	109.81
hsa-miR-374a-5p	4.26	4.22	2.16		3.34	4.02	0		5.38	3.95	1.76		9.77	2.39	4.89		5.87	0	0
hsa-miR-374b-3p	16.52	26.45	0		18.34	19.59	15.32		34.99	12.63	1.76		22.25	19.09	7.33		9.78	0	4.22
hsa-miR-374b-5p	18.11	11.88	6.49		8.75	11.05	20.43		22.07	11.84	10.55		45.04	38.19	29.32		30.64	0	38.01
hsa-miR-374c-3p	0	0	0		0	0	0		0	0	0		0.54	0	0		0	0	0
hsa-miR-374c-5p	0.53	0	0		0.83	0.5	0		0	1.58	0		0	5.97	0		0	0	0
hsa-miR-375-3p	621.19	850.97	1525.7		2742.29	4233.18	4591.68		1745.54	660.09	3280.98		459.34	3504.87	4270.89		3.91	818.63	498.36
hsa-miR-376a-2-5p	0	0	0		0	0	0		0	0	0		0	0	0		23.47	0	63.35
hsa-miR-376a-3p	16.52	22.23	0		0	0	5.11		0	0.79	3.52		12.21	2.39	19.55		5316.15	1428.59	3767.29
hsa-miR-376a-5p	0.53	0.38	0		0	0	0		0	0	0		0	0	2.44		245.14	96.31	109.81
hsa-miR-376b-3p	2.13	0.77	2.16		2.08	0	10.22		0	0	1.76		0	0	24.43		1257.65	112.36	515.26
hsa-miR-376b-5p	0	0	0		0	0	0		0	0	0		0	0	0		3.91	0	21.12
hsa-miR-376c-3p	15.98	19.17	69.25		0	1.51	61.29		1.08	0	56.27		24.69	8.35	217.45		11845.6	2199.07	7124.91
hsa-miR-376c-5p	0	0	0		0	0	0		0	0	0		0	0	0		3.91	0	21.12
hsa-miR-377-3p	1.07	0	0		0	0	0		0	0	3.52		1.63	0	2.44		252.96	32.1	173.16
hsa-miR-377-5p	0	1.15	0		0	0	0		0	1.58	1.76		0.27	0	0		121.27	353.14	278.75
hsa-miR-378a-3p	5532.06	7977.61	3122.82		4607.86	6151.1	4040.06		8236.82	8548.79	4292		7537.81	22489.9	10513.5		57.37	32.1	515.26
hsa-miR-378a-5p	113.48	57.5	173.13		52.11	70.83	56.18		68.36	53.69	84.4		103.64	84.73	200.35		1.3	0	0
hsa-miR-378b	0	0	0		0	0	0		0.54	4.74	1.76		0.54	4.77	7.33		0	0	0
hsa-miR-378c	103.35	103.5	153.65		69.2	111.02	260.48		132.95	106.59	149.46		282.72	840.12	1006.64		3.26	0	97.14
hsa-miR-378d	16.52	13.03	17.31		6.67	22.61	56.18		21.53	25.27	10.55		43.95	106.21	183.25		0.65	0	4.22
hsa-miR-378e	0	0	0		0	0.5	0		0	0.79	0		1.36	2.39	4.89		0	0	0
hsa-miR-378f	4.26	6.9	10.82		3.75	7.03	0		8.61	11.05	7.03		16.28	65.63	26.88		0	0	0
hsa-miR-378g	1.07	5.37	6.49		2.08	5.02	20.43		3.77	4.74	5.27		3.53	8.35	2.44		1.96	0	0
hsa-miR-378h	0	0.38	0		0	0	0		1.61	0	1.76		0.81	0	0		0	0	0
hsa-miR-378i	25.57	42.16	21.64		61.7	69.32	30.65		87.2	97.91	29.89		117.21	405.74	207.68		1.3	0	12.67
hsa-miR-378j	0	0	0		0	0	0		0	0	0		0	0	0		0	0	0
hsa-miR-379-3p	0	0	6.49		0	0	5.11		0	0	12.31		0.54	0	7.33		246.44	32.1	430.79
hsa-miR-379-5p	2.13	1.15	10.82		0	0	5.11		0	0	5.27		0	0	12.22		335.11	32.1	63.35
hsa-miR-380-3p	0	0	4.33		0	0	0		0	0	0		0	0	0		83.45	208.67	114.03
hsa-miR-380-5p	0	0	0		0	0	0		0	0	0		0	0	0		22.17	0	0
hsa-miR-381-3p	1.6	5.75	10.82		0	0	0		0	0	12.31		3.26	0	14.66		666.96	208.67	777.11
hsa-miR-381-5p	0	0	0		0	0	0		0	0	0		0	0	0		1.3	0	21.12
hsa-miR-382-3p	5.33	4.98	19.48		0	0	25.54		0	0	43.96		1.09	0	65.97		1493.01	1284.13	2622.74
hsa-miR-382-5p	4.79	25.68	525.88		0	1.51	97.04		0	0	223.3		2.17	0	212.57		4443.16	4526.56	6301.34
hsa-miR-383-3p	0	0	0		0	0	0		0	0	0		0	0	0		0.65	0	0
hsa-miR-383-5p	0	0	0		0	0	0		0.54	0	0		0	0	2.44		255.57	48.15	152.04
hsa-miR-3907	0	0	0		0	0	0		1.08	0.79	3.52		0	0	0		0	0	0
hsa-miR-3908	0	0.38	0		0	0	0		0	0	0		0	0	0		0	0	0
hsa-miR-3909	6.93	3.07	12.98		6.25	8.54	0		3.77	0.79	0		2.98	4.77	0		12.39	0	21.12
hsa-miR-3911	0.53	0	2.16		0	0	0		0	0	0		0.54	0	0		0	0	0
hsa-miR-3912-3p	14.38	8.82	8.66		26.68	8.54	0		25.3	18.95	3.52		8.41	11.93	12.22		13.04	0	12.67
hsa-miR-3912-5p	0	0	0		0	0	0		0	0	0		0	0	0		0	0	0
hsa-miR-3913-3p	2.66	0	0		0.42	1	0		0	0	0		0	0	0		0	0	0
hsa-miR-3913-5p	2.66	3.07	0		1.25	11.05	5.11		2.15	6.32	1.76		1.36	3.58	0		2.61	0	4.22
hsa-miR-3916	0	0	0		0.83	0	0		0	0	0		0	0	0		0	0	0
hsa-miR-3917	0	1.53	0		0	2.01	0		0	3.16	0		0.54	0	0		0	0	0
hsa-miR-3918	0.53	0	0		0	0	0		0	0	1.76		0	0	0		0	0	0
hsa-miR-3919	0	0	0		0	0.5	0		0	0	0		0	0	0		0	0	0
hsa-miR-3922-3p	0	0	0		0	0	0		0	0	0		1.36	0	0		0	0	0
hsa-miR-3922-5p	0	0	0		0	0	0		0	0	0		0	0	0		0	0	0
hsa-miR-3923	0	0	0		0.83	0	0		0.54	0	0		0	0	0		0	0	0
hsa-miR-3925-3p	0	0	0		0	0	0		1.08	1.58	3.52		0	0	0		0	0	0
hsa-miR-3925-5p	0	0	0		0	4.02	0		4.84	20.53	1.76		0	0	0		0.65	0	0
hsa-miR-3928-3p	14.92	16.1	32.46		4.17	7.54	15.32		4.84	7.9	17.58		6.78	7.16	12.22		6.52	64.21	0
hsa-miR-3928-5p	0	0	0		0	0	0		0	0	0		0.81	0	0		0.65	0	0
hsa-miR-3929	20.78	10.35	0		3.75	2.51	0		16.69	7.11	0		1.9	0	0		0	0	0
hsa-miR-3934-3p	1.6	0	0		0	0	0		0.54	0	0		0	0	2.44		0	0	0
hsa-miR-3934-5p	21.84	15.72	6.49		18.34	24.11	35.75		6.46	7.9	7.03		9.22	4.77	12.22		4.56	64.21	0
hsa-miR-3937	0	0	0		0	0	0		0.54	0	0		0	0	2.44		0	0	0
hsa-miR-3939	1.07	0	0		0.42	2.51	0		1.61	0	1.76		0.81	0	0		0	0	21.12
hsa-miR-3940-3p	6.39	0.77	8.66		0.83	1	5.11		2.69	0	0		8.41	0	12.22		5.22	0	0
hsa-miR-3940-5p	4.26	3.83	6.49		0.42	0.5	0		0.54	1.58	1.76		1.36	2.39	4.89		0.65	0	0
hsa-miR-3941	1.07	0	0		1.67	0	0		0	0	0		0	0	0		0	0	0
hsa-miR-3942-3p	1.6	0.77	0		3.34	2.01	0		0	0	0		0.27	1.19	0		0.65	0	0
hsa-miR-3942-5p	0	0.77	0		0	0.5	0		0	0	0		0	0	0		0	0	0
hsa-miR-3943	10.65	3.07	0		0	0	0		0	0	0		0	0	0		4.56	16.05	8.45
hsa-miR-3944-3p	0.53	3.45	4.33		0	1	0		1.61	0	0		0.81	0	2.44		0	0	0
hsa-miR-3944-5p	1.6	0	12.98		2.5	2.01	5.11		1.61	0.79	7.03		0.81	0	7.33		1.96	0	0
hsa-miR-3945	0	0	0		0	0	0		0	0	0		0	0	0		0	0	0
hsa-miR-3960	3.2	1.53	0		5	11.05	5669.37		8.61	8.69	560.9		28.22	48.93	2206.3		6.52	64.21	477.25
hsa-miR-409-3p	9.59	18.02	142.83		0	1.51	61.29		0	1.58	219.79		2.71	1.19	246.77		4081.32	8154.22	4966.74
hsa-miR-409-5p	1.07	3.07	15.15		0	0	25.54		0	0	26.37		0.27	1.19	65.97		747.81	658.12	620.84
hsa-miR-410-3p	3.73	4.6	43.28		0	0	15.32		0.54	0	77.37		0.27	0	90.4		1815.73	3531.36	3822.19
hsa-miR-410-5p	0	0.38	0		0	0	0		0	0	0		0	0	0		4.56	144.46	38.01
hsa-miR-411-3p	0	0	0		0	0	0		0	0	3.52		0.81	0	2.44		371.62	112.36	97.14
hsa-miR-411-5p	10.65	18.4	108.21		0.42	0	107.26		0.54	0	73.85		14.65	5.97	134.38		5937.47	2680.62	2196.18
hsa-miR-412-3p	0	0	0		0	0	0		0	0	0		0	0	0		12.39	0	0
hsa-miR-412-5p	0	0	88.73		0	0	25.54		0	0	59.78		0	0	112.39		45.64	16.05	629.29
hsa-miR-421	612.66	764.34	499.91		421.89	394.84	730.38		933.32	252.67	344.63		645.2	521.49	596.17		1027.5	353.14	794
hsa-miR-422a	3.73	5.75	0		2.5	3.52	0		4.84	7.11	1.76		2.71	15.51	12.22		0	0	0
hsa-miR-423-3p	3932.22	10471.9	4765.38		9572.16	7232.63	6190.34		11293.5	9348.64	7316.28		2698.55	4957.18	4124.3		5838.37	168606	5042.76
hsa-miR-423-5p	575.9	290.17	11571.5		484.84	445.07	9586.85		278.81	216.35	12003.9		743.42	278.05	14117.4		758.24	2150.92	6461.83
hsa-miR-424-3p	98.56	72.06	335.44		1961.87	1165.42	536.29		2813.96	6033.19	3576.38		42.6	62.05	127.05		1469.54	1942.25	1237.46
hsa-miR-424-5p	10.12	1.53	41.12		68.37	53.25	10.22		160.94	393.21	43.96		4.61	5.97	14.66		190.37	16.05	50.68
hsa-miR-425-3p	1450.68	1236.2	1426.15		652.43	871.55	934.68		680.35	404.27	947.72		463.41	541.78	620.6		701.52	1845.94	798.23
hsa-miR-425-5p	5408.47	2757.21	5362.67		3609.41	4394.94	8463.19		3599.27	1591.79	13057.1		8464.64	6829.54	21264.1		1410.86	722.32	1811.85
hsa-miR-4257	0	0	0		0	0	0		0	0	3.52		0	0	0		0	0	0
hsa-miR-4266	0	0	0		0	0	0		0	0	0		0	0	0		0	0	0
hsa-miR-4284	1.07	0.77	0		0.42	0	0		0	0	0		1.36	0	0		0	0	0
hsa-miR-4286	181.13	173.26	54.1		97.13	188.88	153.23		139.94	381.37	114.29		116.12	337.72	107.51		114.09	465.5	1706.26
hsa-miR-4288	0	0	0		0	0	0		0	0	0		0	0	0		0	0	0
hsa-miR-4289	0.53	0	0		0	1	0		0	0.79	0		0	0	0		0	0	0
hsa-miR-429	1609.43	1839.54	370.06		1060.56	1339.73	429.03		3734.37	589.82	128.36		2578.35	2659.98	1099.49		1.3	0	0
hsa-miR-4298	0	0	0		0	0	0		0	0	0		0	0	0		0	0	0
hsa-miR-4301	0	0	0		0	0	10.22		0	0	0		0	0	2.44		0	0	0
hsa-miR-4309	0	0	0		0	0	0		0	0	1.76		0	0	0		0	0	0
hsa-miR-431-3p	0	0	4.33		0	0	0		0	0	1.76		0	0	0		239.92	706.27	405.45
hsa-miR-431-5p	0	0	4.33		0	0	0		0	0	5.27		0	0	9.77		545.05	834.68	544.82
hsa-miR-4317	0	0	0		0.42	0	0		0	0	0		0	3.58	0		0	0	0
hsa-miR-432-3p	0	0	0		0	0	0		0	0	0		0	0	0		1.96	0	0
hsa-miR-432-5p	0	0	337.6		0	0	25.54		0	0	263.74		0	0	324.96		741.29	642.06	1440.19
hsa-miR-4324	0.53	2.3	0		0	0	0		0	0	0		0	0	0		1.3	0	0
hsa-miR-4325	0	0	0		0	0	0		0.54	0	0		0	0	0		0	0	0
hsa-miR-4326	4.79	1.92	0		14.17	17.58	0		11.84	5.53	1.76		3.8	0	0		6.52	0	0
hsa-miR-4327	0	0	0		0	0	0		0	0	0		0	0	0		1.3	0	0
hsa-miR-433-3p	0	0	36.79		0	0	20.43		0	0	80.88		0	0	61.08		275.78	1444.65	984.06
hsa-miR-433-5p	0	0	0		0	0	0		0	0	0		0	0	0		29.99	32.1	71.8
hsa-miR-4420	0	0	0		0	0	0		0	0	0		0	0	0		0	0	0
hsa-miR-4421	0	0	0		0	0	0		0	0	0		0	0	0		1.96	0	0
hsa-miR-4422	0.53	0	0		5	0.5	0		0	0	0		0	0	0		0	0	0
hsa-miR-4423-5p	1.07	0	8.66		0	0	0		0	0	0		0.27	0	0		6.52	0	0
hsa-miR-4424	1.07	0	0		0.83	0	0		0	0	0		0	0	0		2.61	0	0
hsa-miR-4425	0	0	0		0	0	0		0	0	0		0	0	0		1.96	0	0
hsa-miR-4426	0	0	0		0	0	0		0	0	0		0	0	0		0	0	0
hsa-miR-4428	0	0	0		1.25	0	0		0.54	0	0		0	0	0		0	0	0
hsa-miR-4429	1.07	0.38	4.33		0.42	1.51	0		0.54	0.79	1.76		0	0	0		0	0	4.22
hsa-miR-4430	0	0	2.16		0	0.5	0		0	0	0		0.27	0	0		0	0	0
hsa-miR-4433a-5p	0	0	0		0	0	0		1.08	0	0		0	0	0		0	0	0
hsa-miR-4433b-3p	0	0	0		0	0	0		0	0	0		0	0	2.44		0	0	0
hsa-miR-4433b-5p	0	0	0		0	0	0		0	0	0		0	0	0		0	0	0
hsa-miR-4434	0	0	0		0	0	0		0	0	0		0	0	0		0	0	0
hsa-miR-4435	1.07	2.3	0		0	0	0		2.15	0	5.27		0.81	3.58	0		1.3	0	0
hsa-miR-4436b-3p	7.99	5.37	0		0	0	0		0.54	0	0		0	0	0		0	0	0
hsa-miR-4440	5.33	8.05	4.33		0	0	0		0	0	0		0.27	0	4.89		0	0	0
hsa-miR-4442	1.07	2.3	0		0	0	0		0	0.79	0		0	0	0		0	0	0
hsa-miR-4443	0	0	0		0	0	0		0	0	0		0.54	0	0		0	0	0
hsa-miR-4444	0	0	0		0	0	0		0	0	0		0	0	0		0	0	0
hsa-miR-4446-3p	0	0	0		0	0	0		0	0	0		0.27	0	4.89		0	0	0
hsa-miR-4448	1.07	1.15	10.82		5.42	7.54	45.97		0	7.11	24.62		1.63	4.77	17.1		0	0	0
hsa-miR-4449	4.26	0	2.16		0.83	3.52	316.67		4.31	0.79	202.2		1.63	4.77	222.34		1.3	16.05	16.89
hsa-miR-4451	0.53	3.45	0		0	1.51	0		0	0	0		0.27	3.58	0		1.96	0	0
hsa-miR-4454	3247.64	1422.11	489.09		501.93	1319.13	229.84		455.9	378.21	460.67		437.37	496.43	300.53		330.55	208.67	5389.08
hsa-miR-4455	1.07	1.15	0		5.84	2.51	0		3.77	5.53	0		4.88	4.77	0		3.26	16.05	0
hsa-miR-4457	0	0	0		0.83	0	0		0	0	0		0	0	0		0	0	0
hsa-miR-4458	2.66	1.15	0		5.42	1	0		2.15	4.74	0		1.9	2.39	0		0	0	0
hsa-miR-4460	0	0	0		0	0	0		1.08	0	0		0	0	0		0	0	0
hsa-miR-4463	0	0	0		0	0	0		0	0	0		0	0	2.44		0	0	0
hsa-miR-4464	0	0	0		0	0	0		0	0	0		0	0	0		0	0	0
hsa-miR-4466	0.53	0.77	0		0.83	0	91.94		0	0	12.31		0.27	2.39	87.96		0	0	0
hsa-miR-4467	0	0.38	2.16		0	0	0		0	0	0		0	0	0		1.3	0	0
hsa-miR-4469	0.53	0.38	2.16		0	0	0		0	0	0		0	0	0		1.3	0	0
hsa-miR-4470	0.53	0	0		0	0	0		0	0	0		0	0	0		0	0	0
hsa-miR-4472	0	0	0		0.83	0	0		0	0	0		0	0	0		0	0	0
hsa-miR-4473	0	0	0		0	0	0		0	1.58	0		0	1.19	0		0	0	0
hsa-miR-4474-3p	0	0	0		0	0	0		0	0	0		0	0	0		0	0	0
hsa-miR-4475	0	0	0		0	0	0		0	0	0		0.27	0	0		0	0	0
hsa-miR-4477a	0	0	0		0	0.5	0		0	0	0		0	0	0		0	0	0
hsa-miR-4477b	0	0	0		2.92	1	5.11		0.54	0	0		0	0	0		0	0	0
hsa-miR-4478	0.53	3.45	0		0	0	0		1.61	3.16	0		0.27	0	0		0	0	0
hsa-miR-4479	0.53	1.15	0		0.42	0	0		0	0	0		1.36	0	0		0	64.21	0
hsa-miR-448	0	0	0		0	0	0		0	0	0		0	0	0		0	0	0
hsa-miR-4482-3p	0	0.38	0		0	0.5	0		0	0	0		0	0	0		0	0	0
hsa-miR-4482-5p	3.73	3.45	0		0.83	3.52	0		1.08	0	0		0	0	0		1.3	0	0
hsa-miR-4483	0.53	1.15	0		0	0	0		0	0	0		0.54	0	0		0.65	0	0
hsa-miR-4484	0	0	0		2.08	0	5.11		0	0.79	5.27		8.14	4.77	12.22		0	0	0
hsa-miR-4485-3p	145.97	31.82	10.82		225.95	150.2	30.65		217.99	120.81	5.27		844.89	272.08	9.77		65.2	224.72	76.02
hsa-miR-4485-5p	0	0	0		1.67	0	10.22		0	0	1.76		1.9	0	0		0	0	0
hsa-miR-4487	0	0	0		0	0	0		0	0	0		0	0	0		0	0	0
hsa-miR-4488	6.93	0.77	82.24		0.42	1.51	2620.17		2.15	0	580.24		14.38	11.93	1583.26		37.81	48.15	2187.73
hsa-miR-4489	0	0	4.33		0	1.51	0		0	0	0		0	0	0		0	0	0
hsa-miR-4491	0	0	0		0	0	0		2.15	0	0		0.27	0	0		0	0	0
hsa-miR-4492	0	0.38	0		0	0	204.3		0.54	0	65.06		3.26	0	95.29		0	0	33.79
hsa-miR-4496	0	0	0		0	0	0		0	0	0		0.27	0	0		0	0	0
hsa-miR-4497	4.26	1.92	114.7		0.42	1	45.97		0	0.79	68.57		7.87	69.21	107.51		3.91	16.05	118.26
hsa-miR-4498	0	0.38	0		0	0	0		0	0	0		1.63	0	0		0	0	0
hsa-miR-4499	0	0	0		0	0.5	0		0	0	0		0	0	0		0	0	0
hsa-miR-449a	42.09	31.05	116.86		5.84	13.06	10.22		9.15	10.26	8.79		5.43	10.74	2.44		1.96	0	0
hsa-miR-449b-3p	0	0	0		0	0	0		0	0	0		0	0	0		0	0	0
hsa-miR-449b-5p	21.31	29.52	23.81		3.75	2.01	0		4.84	3.95	1.76		0.81	1.19	0		0	0	0
hsa-miR-449c-5p	105.48	160.99	69.25		20.84	19.59	0		26.91	22.9	8.79		7.6	11.93	4.89		2.61	0	0
hsa-miR-4501	0	0	0		0	0	0		0	0	0		0	0	0		0	0	0
hsa-miR-4502	1.07	0.38	0		0	1.51	0		0	0	0		0	0	0		0	0	0
hsa-miR-4504	2.66	2.68	0		0.42	1.51	0		0	0	0		0	2.39	0		0	0	0
hsa-miR-4507	0	0	8.66		0	0	0		0	0	0		0	0	0		0	0	0
hsa-miR-4508	2.66	2.3	12.98		2.92	6.03	1021.51		2.15	1.58	254.95		5.97	8.35	513.09		18.91	176.57	29.56
hsa-miR-450a-1-3p	0	0	0		0	0	0		0.54	3.95	0		0	0	4.89		1.96	0	0
hsa-miR-450a-2-3p	0	1.15	0		4.59	2.01	0		5.92	4.74	21.1		0.81	0	0		13.04	0	0
hsa-miR-450a-5p	1.07	1.53	2.16		15.84	5.02	0		33.37	39.48	7.03		0	0	0		16.95	16.05	59.13
hsa-miR-450b-3p	0	0	0		0	0	0		0	0	0		0	0	0		0	0	0
hsa-miR-450b-5p	0	1.53	2.16		0.42	0	0		5.92	5.53	7.03		0	0	0		11.74	0	25.34
hsa-miR-4510	0	0	0		0	0	0		0	0	0		0	0	0		0	0	0
hsa-miR-4511	1.6	2.3	6.49		2.5	4.52	0		2.15	0	1.76		0.27	0	0		1.3	0	0
hsa-miR-4512	3.2	1.53	25.97		0.83	1	5.11		0	0	3.52		0.54	0	9.77		0	0	0
hsa-miR-4513	0	0	0		0	0	0		0	0	0		0	0	0		0	0	0
hsa-miR-4515	0	0	0		0	0	0		1.08	0	0		0	0	0		1.3	0	0
hsa-miR-4516	27.17	1.92	400.36		2.5	6.53	10322.3		7.54	1.58	1964.02		9.77	145.59	1150.8		24.77	337.08	168.94
hsa-miR-4517	0	1.53	0		0.42	0	0		0	4.74	0		0	0	0		0	0	0
hsa-miR-4518	0	0	0		0	0	0		0	0	0		0	0	0		0	0	0
hsa-miR-4519	0	0.38	0		0	0.5	0		0	0	0		0	0	0		0	0	0
hsa-miR-451a	92.17	41.4	1731.29		72.54	140.65	694.63		33.37	52.11	1281.8		33.91	181.39	2413.98		18.26	3001.65	19947.2
hsa-miR-452-3p	0	0	0		0	0.5	0		1.08	0	0		0.81	7.16	0		0	0	0
hsa-miR-452-5p	78.31	87.78	58.43		254.72	459.64	148.12		10.23	4.74	17.58		720.63	1574.03	412.92		478.54	64.21	194.28
hsa-miR-4520-3p	0	0	0		0	0	0		0	0	0		0	0	0		0	0	0
hsa-miR-4521	7.99	7.28	4.33		134.24	25.62	0		44.67	15	0		17.91	22.67	0		20.86	128.41	0
hsa-miR-4523	7.99	37.18	0		7.5	7.54	0		0.54	4.74	0		1.36	8.35	2.44		1.96	16.05	0
hsa-miR-4524a-5p	0	0	0		0	0	0		0	0	0		0	0	0		0	0	0
hsa-miR-4524b-3p	0	0	0		0	0	0		0	0	0		0	0	0		0	0	0
hsa-miR-4524b-5p	0	0	0		0	0	0		0	0	0		0	0	0		0	0	0
hsa-miR-4525	0	0	0		0	0	0		0	0	0		1.63	1.19	0		0.65	0	0
hsa-miR-4526	0	0	0		0	0	0		0	0	0		0	0	0		0	0	0
hsa-miR-4530	1.07	0	0		0	0	0		0	0	0		0	0	0		0	0	0
hsa-miR-4536-3p	0	0	0		0	0	0		0	0	0		0	0	0		0	0	0
hsa-miR-4537	0	0.77	0		0	0	0		0	0	0		0	0	0		0	0	0
hsa-miR-4538	0	0	0		0	0	0		0	0.79	0		0	0	0		0	0	0
hsa-miR-454-3p	194.99	213.89	41.12		194.69	164.26	30.65		290.12	132.65	17.58		274.3	231.51	80.63		537.22	128.41	190.05
hsa-miR-454-5p	86.84	108.1	23.81		49.19	24.11	45.97		37.14	18.16	22.86		32.02	41.77	43.98		72.37	112.36	130.93
hsa-miR-455-3p	226.95	156.78	56.27		17.09	21.6	0		16.15	18.95	7.03		2.98	0	2.44		876.24	626.01	333.65
hsa-miR-455-5p	129.99	138.38	23.81		14.59	38.18	10.22		25.84	19.74	7.03		0.27	2.39	2.44		487.02	192.62	139.37
hsa-miR-4632-3p	0	0	0		0	0	0		0	0	0		0	0	0		0	0	0
hsa-miR-4632-5p	0	0	0		0	0	0		0	0	0		0.54	0	0		0	0	0
hsa-miR-4634	0	0	0		0	0	5.11		0	0	1.76		0	0	14.66		0	0	0
hsa-miR-4635	0	0	0		0	0	0		0	0	0		0	0	2.44		0	0	0
hsa-miR-4636	0	0	0		0	0	0		0	0	0		11.12	4.77	12.22		3.91	0	0
hsa-miR-4637	0	0	0		0	0.5	0		0	0	0		0	0	0		0	0	0
hsa-miR-4638-3p	0.53	0	0		0	0	0		0	0	0		1.09	0	0		0	0	0
hsa-miR-4638-5p	0	0	0		0	0	0		0	0	0		0	3.58	0		0	0	0
hsa-miR-4639-5p	0	0	0		0.83	0	0		0.54	0	0		0	0	0		0	0	0
hsa-miR-4640-3p	2.13	0	2.16		0	0	5.11		2.15	0.79	3.52		1.09	1.19	4.89		0	0	0
hsa-miR-4640-5p	0	0	0		1.25	0	0		0	0	0		0	0	0		0	0	0
hsa-miR-4642	0	0	0		0	0	0		0	0	0		0	0	0		0	0	0
hsa-miR-4644	0.53	1.15	0		0	0	0		0	0	0		0	0	0		0	0	0
hsa-miR-4645-3p	0	0.77	2.16		0.42	1	0		1.61	0	0		0	0	0		2.61	0	0
hsa-miR-4645-5p	0	0	0		0	0	0		0	0	0		0	0	0		0	0	0
hsa-miR-4646-5p	0	0	0		0	0	0		0	0	0		0	0	0		0	0	0
hsa-miR-4647	0	0	0		0	0	0		0	0	1.76		0	0	0		0.65	0	0
hsa-miR-4648	0	0	0		0	0	0		1.61	0	0		0	0	0		0	0	0
hsa-miR-4651	0	0	4.33		0	0	0		0	0	0		0	0	0		0	0	0
hsa-miR-4652-3p	0.53	0	0		0	0	0		0	0	0		0.27	0	4.89		0	0	0
hsa-miR-4652-5p	4.79	3.07	0		1.25	3.52	0		0	0	0		1.63	3.58	0		0	0	0
hsa-miR-4653-3p	0.53	4.98	8.66		0	0	0		0	2.37	0		0	0	0		0	0	0
hsa-miR-4653-5p	1.07	5.37	0		0	0	0		0	0	0		0.27	0	0		0.65	0	0
hsa-miR-4654	0.53	1.53	0		0.42	0.5	0		0	0	0		0.27	0	0		0	0	0
hsa-miR-4655-3p	0	0	0		0	0	0		0	0	3.52		0	0	0		2.61	0	0
hsa-miR-4655-5p	0	0	0		0	0	0		1.08	0	3.52		0	0	0		0	0	0
hsa-miR-4656	0	0	0		0	0	0		0	0	0		0	0	0		0	0	0
hsa-miR-4657	0	0	0		0	0	0		0	2.37	0		1.36	0	0		0	0	0
hsa-miR-4658	0	0	0		0	0.5	0		0	0	0		0	0	0		0	0	0
hsa-miR-4659a-3p	1.07	3.07	0		1.25	1.51	0		0	0.79	0		0.54	0	0		0	0	0
hsa-miR-466	0	0	0		4.59	4.52	0		0.54	0	0		0	0	0		0	0	0
hsa-miR-4660	1.07	0	0		0	0	0		0	0	0		0	0	0		0	0	0
hsa-miR-4661-3p	5.33	0	0		2.5	0	0		0.54	0	0		0.27	0	0		0	0	0
hsa-miR-4661-5p	10.12	31.05	0		8.75	11.05	5.11		13.99	1.58	3.52		0	9.55	0		0	0	0
hsa-miR-4662a-3p	0	0	0		0	0	0		0	0	0		0	0	0		0	0	0
hsa-miR-4662a-5p	3.2	1.92	0		6.25	0.5	0		4.31	0	1.76		0.27	0	0		1.3	0	0
hsa-miR-4662b	0	0	0		0	0	0		0	0	0		0	0	0		0	0	0
hsa-miR-4664-3p	19.18	31.82	19.48		5	7.54	5.11		7.54	10.26	7.03		4.34	1.19	4.89		0	48.15	0
hsa-miR-4664-5p	0	0	0		0	0	0		0	0	0		0	0	0		0	0	0
hsa-miR-4665-5p	0	0	0		0	0	0		0	0	0		0	0	0		0.65	0	0
hsa-miR-4666a-5p	0	0	0		0.42	0	0		0	0	0		0	0	0		0	0	0
hsa-miR-4667-3p	0	0	0		0	0	0		0	0	0		0	0	0		0	0	0
hsa-miR-4667-5p	0	1.15	0		0.42	0	0		0	0	0		0.54	0	0		0	0	0
hsa-miR-4668-5p	0	0	0		0	0.5	0		0.54	0.79	0		0	0	0		0	0	0
hsa-miR-4669	0	0	2.16		0	0	0		0	0	0		0	0	0		0	0	0
hsa-miR-4670-3p	0	0	0		0.42	1	0		0	0	0		0	0	0		0	0	0
hsa-miR-4670-5p	0	0.38	0		0	0	0		0	0	0		0	0	0		0	0	0
hsa-miR-4671-3p	5.33	7.28	12.98		0	0	0		0	0	0		0	0	0		0	0	0
hsa-miR-4671-5p	2.66	5.75	0		0	0	0		0	0	0		0	0	0		0	0	0
hsa-miR-4673	0	0	0		0	0	0		1.61	0	0		0	0	0		0	0	0
hsa-miR-4676-3p	0	1.53	0		0	1.51	0		0	0.79	0		1.36	1.19	0		0	0	0
hsa-miR-4676-5p	1.07	0	0		0	1.51	0		0	0	0		1.36	0	0		0	0	0
hsa-miR-4677-3p	5.33	11.5	0		9.59	23.61	0		4.84	3.95	0		2.17	13.13	0		1.3	0	8.45
hsa-miR-4677-5p	0.53	1.92	0		0.83	1.51	0		0.54	0	1.76		0	0	0		0	0	0
hsa-miR-4680-3p	0	0	0		0	0	0		0	0	0		0	0	0		0	0	0
hsa-miR-4680-5p	0	0	0		0	0	0		0	0	0		0	0	0		0	0	0
hsa-miR-4682	0	0	2.16		0	0	0		0	0	0		0	0	0		0	0	0
hsa-miR-4683	0	0	0		0	0	10.22		0	0	0		0	0	0		0	0	0
hsa-miR-4684-3p	0	0	0		2.08	4.02	0		0.54	0	1.76		0.27	1.19	0		0.65	0	0
hsa-miR-4685-3p	0	0.77	2.16		0	0	0		0	0	0		0.81	0	0		0	16.05	8.45
hsa-miR-4687-5p	1.07	0	0		1.25	0.5	5.11		0	0	0		0	0	0		0	32.1	25.34
hsa-miR-4688	0	0	0		0	0	0		3.77	0	0		2.44	0	0		0	0	0
hsa-miR-4689	0	0	2.16		0	0	0		0	0	0		0	0	0		0	0	0
hsa-miR-4690-3p	0	1.53	0		0	0	0		0	0	3.52		0.54	0	0		0	0	0
hsa-miR-4690-5p	0	1.15	0		0	0	5.11		0	1.58	1.76		0	2.39	4.89		0	0	0
hsa-miR-4691-3p	1.07	1.53	0		0	0	0		0	0	0		0	0	0		0	0	0
hsa-miR-4695-3p	0	0	0		0	0	5.11		0	0	0		0	0	9.77		0	0	0
hsa-miR-4695-5p	0.53	0	0		0	0	0		0	0.79	0		0	0	0		0	0	0
hsa-miR-4696	0	0	0		0	0	0		0	0	0		0	0	0		0	0	0
hsa-miR-4697-3p	7.46	3.07	21.64		11.26	0.5	20.43		0	0.79	3.52		0.27	1.19	0		0	0	0
hsa-miR-4697-5p	0.53	0	0		0	0	0		0	0.79	3.52		0.54	0	0		0	0	0
hsa-miR-4699-5p	0	0	0		0	0	0		0	0	0		0	0	0		0	0	0
hsa-miR-4700-3p	0.53	0	0		0	0	0		0	0	0		0	0	0		0	0	0
hsa-miR-4700-5p	0.53	2.3	2.16		0	1	0		0	0	0		0	0	0		0	0	0
hsa-miR-4703-3p	0	0	0		0	0	0		0	0	0		0	0	0		0	0	0
hsa-miR-4705	0	0	0		0	0	0		0	0	0		0	0	0		0	0	0
hsa-miR-4706	0	0	0		0	0	5.11		0	0	0		0	0	0		0	64.21	33.79
hsa-miR-4707-3p	2.13	0.77	0		0	0	0		0	0	0		0	0	4.89		0.65	64.21	0
hsa-miR-4707-5p	9.06	0	4.33		0	0	0		0	0	0		2.17	0	9.77		3.26	0	0
hsa-miR-4708-3p	0	0	0		0	0	0		0	0	0		5.43	2.39	2.44		1.3	0	0
hsa-miR-4708-5p	0	0	0		0	0	0		0	0	0		0.54	0	0		0	0	0
hsa-miR-4709-3p	0	0	0		0	0	0		0	3.16	0		0	0	0		0	0	0
hsa-miR-4709-5p	0	0.38	0		0	0	0		0	0	0		0	0	4.89		0	0	0
hsa-miR-4710	0.53	0	0		0	0	0		0.54	0	3.52		0	0	0		0	0	0
hsa-miR-4712-3p	0.53	0	0		0.83	0.5	0		0	0	0		0	0	0		0	0	0
hsa-miR-4713-5p	0.53	0.38	4.33		1.25	0	0		0.54	0	7.03		1.9	0	2.44		0	0	0
hsa-miR-4714-3p	0	0	4.33		6.25	2.01	0		2.15	0	0		2.17	0	0		1.3	0	0
hsa-miR-4715-5p	0	0	0		0	1	0		0	0	0		0	0	0		0	0	0
hsa-miR-4717-3p	1.07	0.77	0		1.25	2.01	0		0	0.79	3.52		0.81	2.39	2.44		0	0	0
hsa-miR-4722-5p	0	1.53	0		0	0	0		0	0	0		0.27	0	0		0	0	0
hsa-miR-4723-3p	0	0	0		0	0	0		0.54	0	0		0	0	0		0	0	0
hsa-miR-4723-5p	0.53	0	0		0	0	0		0	0	0		0.27	0	0		0	0	0
hsa-miR-4724-3p	0	0	0		0	0	0		0	0	0		0.27	2.39	0		0	0	0
hsa-miR-4724-5p	0	0	0		0	0	0		0	0	0		1.36	3.58	0		0	0	0
hsa-miR-4725-3p	0	0	2.16		0	0	0		0	0	0		0	0	0		3.26	0	0
hsa-miR-4725-5p	0	0	0		0	0	0		0	0	0		0	0	0		1.3	0	0
hsa-miR-4726-5p	3.73	1.53	0		0	1.51	0		1.61	0	1.76		0	0	0		0.65	0	0
hsa-miR-4727-3p	0	0	0		0	0	0		0	0	0		0	0	0		0.65	0	0
hsa-miR-4728-3p	0	0	0		0	0	0		0	0	0		0	0	4.89		0	0	0
hsa-miR-4728-5p	0	0	0		0	0	0		0	0	0		0	0	2.44		0	0	0
hsa-miR-4729	0	0	0		0	0	0		0	0	0		0	0	0		0	0	0
hsa-miR-4731-3p	0	0	0		0	0	0		0.54	0	0		0	0	0		1.96	0	0
hsa-miR-4731-5p	0	0.38	2.16		0	0.5	0		0	0.79	3.52		0	0	0		3.26	0	0
hsa-miR-4733-3p	0	1.15	0		0	0.5	5.11		0.54	0	0		0.54	0	0		0	0	0
hsa-miR-4733-5p	0	0	0		0	0	0		0	0	3.52		2.44	0	0		0	0	0
hsa-miR-4734	0	0	0		0	0	0		0	1.58	0		0	0	0		0.65	48.15	0
hsa-miR-4736	0	0	0		0	0	0		0	1.58	0		0	0	0		0	0	0
hsa-miR-4737	0	0	0		0	0	0		0	0	0		0	0	0		0	0	0
hsa-miR-4738-3p	0	0.38	2.16		0	0	0		0	0	0		0	0	0		0.65	0	0
hsa-miR-4739	0	0	0		0	0	0		0	0	0		0	0	4.89		0	0	0
hsa-miR-4740-5p	0	0	0		0	0	0		0	0	0		0	0	0		0	0	0
hsa-miR-4741	0.53	0	4.33		0	0	0		2.15	1.58	1.76		0.54	0	0		0	48.15	0
hsa-miR-4742-3p	0	0	2.16		0	0	0		0	0	0		0	0	0		0	0	0
hsa-miR-4742-5p	0	0	0		0	0	0		0	0	0		0	0	0		0	0	0
hsa-miR-4743-5p	0	0	0		0	0	0		0	0	0		0	0	0		5.87	0	0
hsa-miR-4744	0	0	0		0	1.51	0		0	0	0		0	0	0		0	0	0
hsa-miR-4745-3p	0	0	0		0	0	0		0	0	1.76		0	0	0		0	0	0
hsa-miR-4745-5p	0	0	8.66		0	0	0		0	0	0		0	0	0		0	0	0
hsa-miR-4746-3p	0	0	0		0	0	0		0	0	0		0.27	0	0		0	0	0
hsa-miR-4746-5p	2.13	4.6	2.16		15.42	10.05	25.54		16.69	6.32	1.76		0	0	2.44		1.96	0	0
hsa-miR-4747-3p	0	0	0		0	0	0		0	0	0		0	0	0		0	0	0
hsa-miR-4747-5p	1.07	0	0		0.42	0	0		0	0	1.76		0	0	0		3.26	0	0
hsa-miR-4748	0.53	1.15	0		0.42	1	0		0	0.79	0		0	1.19	0		0	0	0
hsa-miR-4749-5p	1.07	0.38	0		0	0	0		0	0	0		0	0	0		0	0	16.89
hsa-miR-4750-5p	0.53	0.38	6.49		0	0	0		0	0	0		0	0	0		0	0	0
hsa-miR-4752	0	0	0		0	0	0		0	0	0		0	0	0		0	0	0
hsa-miR-4753-3p	0	0	0		0.83	0	0		0	0	0		0	0	0		0	0	0
hsa-miR-4753-5p	0	0.77	0		0	0	0		0	0	0		0.27	0	0		0	0	0
hsa-miR-4754	0	0	0		0	0	0		0	0	0		0	0	0		0	0	0
hsa-miR-4755-3p	0	0	0		0	0	0		0	0.79	0		0	0	0		0	0	0
hsa-miR-4755-5p	1.07	0	0		0	1	0		0	0	1.76		0	0	0		0	0	0
hsa-miR-4756-5p	0	0	0		0	0	0		0	0	0		0	1.19	0		0	0	0
hsa-miR-4757-3p	0	0	0		0.83	0	0		1.61	0	0		0.27	0	0		1.96	0	0
hsa-miR-4757-5p	0	0	0		0	0	0		0	0	0		0	0	0		0	0	0
hsa-miR-4758-3p	0.53	0	0		0	0	5.11		1.08	0	1.76		0.27	0	0		0	0	0
hsa-miR-4758-5p	0	0	0		0	0	10.22		0	0.79	0		0	2.39	0		0	0	0
hsa-miR-4761-3p	0.53	0	0		0	0	0		0	0	0		0	0	0		1.96	0	0
hsa-miR-4761-5p	0	0	0		0	0	0		0	0	0		0	0	0		0	0	0
hsa-miR-4762-3p	2.13	0	0		2.5	0	0		1.08	0	0		0.27	0	0		0	0	0
hsa-miR-4762-5p	2.13	1.53	0		1.67	1.51	0		2.69	0.79	0		0.54	2.39	0		0	0	0
hsa-miR-4763-3p	0	0	0		0	0	0		0	0	0		0	0	0		0	0	0
hsa-miR-4765	0	0	0		0	0	0		0.54	0	0		0	0	0		0	0	0
hsa-miR-4766-3p	18.65	36.42	6.49		11.26	41.19	20.43		9.15	7.9	3.52		1.63	2.39	0		4.56	0	46.46
hsa-miR-4766-5p	0	0	2.16		0.83	0	0		0	0	0		0	0	0		0	0	0
hsa-miR-4767	0	0	0		0	0	0		0	0	0		0	0	9.77		1.3	0	0
hsa-miR-4768-5p	0	1.53	0		0	0	0		0	1.58	0		0	0	0		0	0	0
hsa-miR-4772-3p	0	0	0		0	0	0		0	0	0		0	0	0		0	0	0
hsa-miR-4772-5p	0	0	0		0	0	0		0	0	0		0	0	0		0	0	0
hsa-miR-4773	0	0	0		0	0	0		0	0	0		0	0	0		0	0	0
hsa-miR-4774-5p	0	0	0		2.08	0	0		0	0	0		0	0	0		0	0	0
hsa-miR-4775	0	0	0		0.42	0	0		0	0.79	0		0	0	0		0.65	0	0
hsa-miR-4777-3p	0	0	0		0	0	0		0	0	0		0	0	0		0	0	0
hsa-miR-4778-5p	0	0	0		0	0	0		0	0	0		0	0	2.44		0	0	0
hsa-miR-4781-3p	0	1.15	0		0	3.01	0		0	0	0		0	0	0		0	0	0
hsa-miR-4781-5p	0	0	0		0	0	0		0	0	0		0.54	0	0		1.96	0	0
hsa-miR-4782-3p	0	0	0		0	0	0		0	0	0		0	0	0		0	0	0
hsa-miR-4782-5p	0	0	0		0	0	0		0	0	0		0	1.19	0		0	0	0
hsa-miR-4783-3p	4.26	7.67	4.33		1.25	0.5	0		1.61	1.58	0		0	0	0		0.65	0	0
hsa-miR-4784	0	0	0		0	0.5	0		1.61	0.79	1.76		0	0	0		0	0	0
hsa-miR-4785	0.53	0.38	0		1.25	1	0		0	0	0		0.27	0	0		8.48	0	0
hsa-miR-4786-5p	1.6	0	0		4.17	1.51	0		1.08	2.37	0		0	3.58	0		0	0	0
hsa-miR-4787-3p	5.33	2.3	21.64		2.92	0	5.11		5.38	0	15.82		0	0	0		0	0	0
hsa-miR-4787-5p	0	0	0		0	0	81.72		1.61	0	8.79		1.36	0	19.55		1.3	0	12.67
hsa-miR-4788	0	0	0		0	0	0		0	0	0		0	0	0		0.65	0	0
hsa-miR-4789-5p	0	0	0		0	0	0		0	0	0		0.27	0	0		0	0	0
hsa-miR-4791	0.53	0	0		0	0	0		0.54	0	0		0.81	1.19	0		0	0	0
hsa-miR-4793-3p	1.6	0	0		0.83	0	0		0.54	0	1.76		0	0	0		0	0	0
hsa-miR-4793-5p	0	0	0		0	0	0		1.08	0	0		0	0	0		0	0	0
hsa-miR-4794	0	0.77	0		0	2.01	0		1.08	0	0		0	0	0		0	0	0
hsa-miR-4796-3p	1.07	1.53	0		1.67	0	0		0	0	0		2.44	0	2.44		0	0	0
hsa-miR-4796-5p	0	1.15	0		0.42	0.5	0		0	0	0		1.36	0	0		0	0	0
hsa-miR-4797-3p	0	0	0		0	0	0		1.08	0	0		0.81	0	0		0	0	0
hsa-miR-4797-5p	0.53	0.77	0		0	0	0		0	0	0		0.27	1.19	0		0	0	0
hsa-miR-4798-5p	0	0	0		4.59	2.01	0		0	0	0		0	0	0		0	0	0
hsa-miR-4799-3p	0	0	0		0	0	0		0	0	0		0.27	0	0		0	0	0
hsa-miR-4799-5p	0	0	0		0	0	0		0	0	0		0	0	0		0.65	0	0
hsa-miR-4800-3p	0	0	6.49		0.42	0.5	5.11		0	0	1.76		0	0	4.89		0	0	0
hsa-miR-4800-5p	0	0	0		0	0	5.11		0	0	0		0	0	0		0.65	0	4.22
hsa-miR-4802-3p	0	0	0		0	0	0		0	0	0		0	0	0		0	0	0
hsa-miR-4802-5p	0	0	0		0	0	0		0	0	0		0.54	0	0		0	0	0
hsa-miR-4803	0	1.15	0		0.42	1	5.11		1.08	2.37	0		0	0	0		0	0	0
hsa-miR-4804-3p	1.07	0.38	0		0.42	0.5	20.43		0.54	0	3.52		0	0	0		0	0	0
hsa-miR-4804-5p	0	0	0		0	2.01	0		0	0	0		0.27	0	0		1.3	0	8.45
hsa-miR-483-3p	7.46	2.68	10.82		0	0.5	15.32		32.29	2.37	22.86		0.54	0	7.33		176.68	1701.47	143.6
hsa-miR-483-5p	31.96	34.12	28.13		4.59	15.07	76.61		188.93	3.95	21.1		0	0	0		475.94	433.39	202.72
hsa-miR-484	1532.19	969.03	885.12		1798.45	1660.72	2533.34		1556.08	1003.56	1909.51		2333.08	157.52	1756.73		4090.45	12905.5	3159.12
hsa-miR-485-3p	3.2	3.83	4.33		0	0	5.11		0	0	14.07		1.63	0	17.1		651.32	2616.41	1710.48
hsa-miR-485-5p	0	0	2.16		0	0	0		0	0	0		0	0	2.44		43.68	176.57	50.68
hsa-miR-486-3p	5.33	1.15	17.31		13.76	19.59	5.11		5.38	9.47	1.76		0.54	0	0		12.39	0	16.89
hsa-miR-486-5p	86.84	88.93	6968.45		306.41	342.59	1634.41		93.66	76.59	4946.09		9.22	39.38	4935.47		316.2	4959.95	10085.5
hsa-miR-487a-3p	4.26	0	0		0	0.5	0		0	0	1.76		0.27	0	0		149.95	32.1	206.95
hsa-miR-487a-5p	0.53	0	8.66		0	0	0		0	0	8.79		0	0	7.33		153.21	304.98	253.41
hsa-miR-487b-3p	21.84	43.7	60.6		0	0.5	91.94		0	0.79	72.09		13.57	14.32	95.29		9190.14	7078.77	9502.69
hsa-miR-487b-5p	0	0	4.33		0	0	0		0	0	3.52		0	0	0		16.3	128.41	25.34
hsa-miR-489-3p	26.1	13.8	17.31		3.75	2.51	0		0.54	0	0		31.47	15.51	36.65		0.65	0	0
hsa-miR-489-5p	0	0.38	0		0	0	0		0	0	0		0	0	0		0	0	0
hsa-miR-490-3p	0	0	2.16		0	0	0		0	0	0		0	0	0		1408.25	914.94	342.1
hsa-miR-490-5p	0	0	0		0	0	0		0	0	0		0	0	0		1040.54	1749.63	1275.47
hsa-miR-491-3p	0	0	0		0	0	0		0	0	0		0	0	0		1.96	0	0
hsa-miR-491-5p	7.46	4.6	12.98		0.42	2.51	5.11		1.08	0	1.76		0.54	1.19	2.44		3.26	0	0
hsa-miR-492	0	0	15.15		2.92	0	15.32		3.77	0.79	0		0.27	1.19	0		0	0	0
hsa-miR-493-3p	0	0	12.98		0	0	0		0	0	1.76		0	0	0		237.97	16.05	71.8
hsa-miR-493-5p	0.53	0	4.33		0	0	0		0	0	0		0	0	2.44		258.18	96.31	152.04
hsa-miR-494-3p	0	0	34.63		0	1.51	10.22		0	0	15.82		0.81	0	34.21		401.61	144.46	413.9
hsa-miR-494-5p	0	0	0		0	0	0		0	0	7.03		0	0	0		3.26	0	8.45
hsa-miR-495-3p	0	0	0		0	0	0		0	0	5.27		0	0	0		77.58	112.36	253.41
hsa-miR-495-5p	0	0	0		0	0	0		0	0	0		0	0	0		3.26	0	0
hsa-miR-496	0	0	2.16		0	0	0		0	0	0		0	0	0		22.17	0	21.12
hsa-miR-497-3p	0	0.38	0		0.42	0	0		0	0	0		0	0	0		0	0	0
hsa-miR-497-5p	106.02	78.2	112.53		53.78	76.86	102.15		25.84	40.27	77.37		7.6	4.77	127.05		56.07	0	603.95
hsa-miR-4999-5p	1.6	0	0		0	3.01	0		2.15	1.58	0		0.54	1.19	0		0	0	0
hsa-miR-499a-3p	1.07	0	0		117.98	131.11	15.32		462.89	29.21	1.76		1.36	0	0		2.61	0	0
hsa-miR-499a-5p	1.07	0.77	0		90.88	108	91.94		761.08	36.32	22.86		2.44	2.39	2.44		0	0	25.34
hsa-miR-499b-3p	0	0	0		0	0.5	0		0.54	0	0		0	0	0		0	0	0
hsa-miR-499b-5p	0	0.38	0		1.67	0.5	0		0	0	0		0	0	0		1.3	0	0
hsa-miR-5000-3p	2.66	1.15	0		4.17	4.02	0		4.31	0.79	0		0	7.16	0		0	0	0
hsa-miR-5000-5p	0	0	0		0	0	0		0	0	0		0.54	0	0		0	0	0
hsa-miR-5001-3p	1.07	0.77	2.16		0	0	10.22		0	0	0		0.54	0	0		0.65	0	0
hsa-miR-5001-5p	9.06	19.55	8.66		0	0	0		1.61	2.37	1.76		0.27	0	0		0	0	0
hsa-miR-5003-3p	0.53	0	0		0	0	0		0	0	0		0	0	0		0	0	0
hsa-miR-5003-5p	0	0	0		0	0	0		0	0	0		0	0	0		0	0	0
hsa-miR-5004-3p	0	0	0		0	0	0		0	0	0		0	0	0		0	0	0
hsa-miR-5006-3p	0.53	0	0		0	0	0		0	0	0		0	0	0		0	0	0
hsa-miR-5006-5p	0	0	0		0	0	0		0	0	0		0	0	0		0	0	0
hsa-miR-5008-3p	0.53	0	2.16		0	0	0		0	0	0		0	0	0		0	0	0
hsa-miR-5009-3p	0	0	0		0	0	0		0	0	0		0	0	0		0	0	0
hsa-miR-5009-5p	0	0	0		1.67	0	0		0.54	0	0		0	1.19	0		0	0	0
hsa-miR-500a-3p	86.84	117.3	95.22		301.83	305.42	204.3		198.08	179.23	182.86		237.13	497.63	258.99		40.42	0	59.13
hsa-miR-500a-5p	2.66	1.53	4.33		7.5	4.52	10.22		4.84	10.26	3.52		14.92	4.77	7.33		6.52	0	0
hsa-miR-500b-3p	0	0	0		1.67	3.01	0		1.61	0.79	3.52		0.27	2.39	0		0	0	0
hsa-miR-500b-5p	0.53	0.77	4.33		0.83	1	10.22		2.69	1.58	1.76		10.85	3.58	7.33		1.96	0	0
hsa-miR-501-3p	88.44	172.11	134.18		327.26	383.28	623.12		224.99	186.34	448.37		76.51	242.25	361.61		29.99	192.62	46.46
hsa-miR-501-5p	9.59	21.47	4.33		10.42	11.05	15.32		17.76	11.84	10.55		8.68	15.51	19.55		7.17	0	16.89
hsa-miR-5010-3p	0	0	0		0	0	0		0	0	0		0.27	0	0		1.3	0	0
hsa-miR-5010-5p	0	0	0		0	0	0		0	0	0		0	0	0		0	0	0
hsa-miR-5011-3p	0	0	0		0	0	0		0	0	0		0	0	0		0	0	0
hsa-miR-502-3p	96.43	115	62.76		340.6	364.7	194.09		233.06	202.13	144.18		290.58	439.15	254.1		48.9	48.15	76.02
hsa-miR-502-5p	2.66	4.22	0		5.42	5.02	0		1.08	3.95	3.52		8.41	2.39	2.44		3.26	0	0
hsa-miR-503-3p	0.53	0	6.49		1.25	3.01	0		1.08	4.74	10.55		0	0	0		0.65	16.05	0
hsa-miR-503-5p	28.77	15.33	229.4		47.94	30.14	188.98		130.26	285.83	770.13		2.44	4.77	19.55		522.88	481.55	435.01
hsa-miR-504-3p	0	0	0		0	0.5	0		0	0	0		0	0	2.44		1.3	0	0
hsa-miR-504-5p	0	0	0		1.67	2.51	20.43		0.54	8.69	12.31		0	0	12.22		7.82	64.21	59.13
hsa-miR-505-3p	548.2	751.3	703.34		982.6	756.02	893.82		649.13	522.7	487.05		688.61	430.8	456.9		556.78	674.17	675.75
hsa-miR-505-5p	2.66	4.22	12.98		3.34	2.01	5.11		2.15	0.79	3.52		3.26	1.19	7.33		7.17	32.1	0
hsa-miR-506-3p	0	0	0		0	0.5	0		16.15	15.79	3.52		0	0	0		0	0	0
hsa-miR-506-5p	0	0	0		0	0	0		1.08	0.79	0		0	0	0		0	0	0
hsa-miR-508-3p	0	0	2.16		0.42	0	0		17.22	4.74	5.27		0	0	0		0	0	0
hsa-miR-508-5p	0	0	0		0.42	0	0		22.61	20.53	10.55		1.09	0	0		0	0	0
hsa-miR-5087	0	3.07	0		0	0	0		0	0	0		0	0	0		0	0	0
hsa-miR-5088-5p	1.07	1.92	0		0	0	0		0	0	0		0	0	0		0.65	0	0
hsa-miR-5089-3p	1.07	3.07	0		0	0	0		0	0	0		0	0	0		0	0	0
hsa-miR-5089-5p	0	0	0		0.83	0	0		0	0	0		0	0	0		0	0	0
hsa-miR-509-3-5p	0	0	0		0	0	0		24.76	15.79	1.76		0	0	0		0	0	0
hsa-miR-509-3p	0	1.53	6.49		4.17	0	0		111.96	57.64	249.68		1.36	2.39	0		0	0	0
hsa-miR-5090	0	0	17.31		0	0	0		0.54	0	0		0	0	0		0	0	0
hsa-miR-5091	0.53	1.92	0		0	0	0		0	0	0		0	0	0		0	0	0
hsa-miR-5094	4.26	3.45	0		1.67	0	0		1.61	0	0		1.36	2.39	0		1.3	0	0
hsa-miR-5100	6.39	3.07	8.66		6.67	19.09	35.75		6.46	14.21	5.27		10.04	11.93	9.77		3.91	64.21	236.51
hsa-miR-511-3p	0	0	2.16		0	0	0		0.54	0	0		0	0	0		0	0	0
hsa-miR-511-5p	0	0	0		0	0.5	0		0	0	0		0	0	0		0	0	0
hsa-miR-512-3p	0	0	0		0	0	0		46.83	0.79	0		0	0	0		0	0	0
hsa-miR-512-5p	0	0	0		0	0	0		0	0.79	0		0	0	0		0	0	0
hsa-miR-513a-3p	0	0	0		0	0	0		0	0.79	0		0	0	0		0	0	0
hsa-miR-513a-5p	0	0	0		0	0	0		6.46	4.74	3.52		0	0	0		0	0	0
hsa-miR-513b-3p	0	0	0		0	0	0		0	0.79	0		0	0	0		0	0	0
hsa-miR-513b-5p	0	0	0		0	0	0		11.3	7.9	0		0.27	0	0		0	0	0
hsa-miR-513c-3p	0	0	0		0	0	0		0	0.79	0		0	0	0		0	0	0
hsa-miR-513c-5p	0	0.77	0		1.25	0	0		68.9	56.06	70.33		0	4.77	2.44		0	0	0
hsa-miR-514a-3p	0	0	0		0	0	0		9.69	5.53	1.76		0	0	0		0	0	0
hsa-miR-514a-5p	0	0	0		0	0	0		3.23	2.37	0		0	0	0		0	0	0
hsa-miR-515-5p	1.07	0	0		0	0	0		7	0	0		0	0	0		0	0	0
hsa-miR-516a-5p	0	0	0		0	0.5	0		8.61	0.79	0		0.54	0	0		0	0	0
hsa-miR-516b-5p	0	0	0		0	0	0		4.84	0	0		0	0	0		0	0	0
hsa-miR-517a-3p	0	0.77	0		0	0	0		28.53	2.37	3.52		0.27	0	0		0	0	0
hsa-miR-517b-3p	0	0.77	0		0	0	0		28.53	2.37	3.52		0.27	0	0		0	0	0
hsa-miR-517c-3p	0	0	0		0	0	0		5.92	0	0		0	0	0		0	0	0
hsa-miR-5187-3p	0	0	0		0	0	0		0	0	0		0.54	0	0		1.3	0	0
hsa-miR-5187-5p	0	0.38	0		0	0	0		0	0	0		0	0	0		0	0	0
hsa-miR-5188	0	0.77	0		0	0	0		0	0	0		0	0	0		0	0	0
hsa-miR-5189-3p	1.07	0	0		0.83	1	0		0	0	0		0.81	0	2.44		0	0	0
hsa-miR-5189-5p	0	0	0		1.67	0	5.11		0.54	0	1.76		0.81	0	0		0	0	0
hsa-miR-518a-3p	0	0	0		0	0	0		7	0	0		0	0	0		0	0	0
hsa-miR-518a-5p	0	0	0		0	0	0		0.54	0	0		0	0	0		0	0	0
hsa-miR-518c-3p	0	0	0		0	0	0		0.54	0	0		0	0	0		0	0	0
hsa-miR-518e-5p	0	0	0		0	0	0		2.69	0	7.03		0	0	0		0	0	0
hsa-miR-518f-3p	0	0	0		0	0	0		1.08	0	0		0	0	0		0	0	0
hsa-miR-5191	0	0	0		0.42	0	0		0	0	0		0	0	0		0	0	0
hsa-miR-5192	0	0	0		0	0	0		0	0	0		0.54	0	0		0	0	0
hsa-miR-5193	0	0	0		0	0	0		0	0	0		0	0	0		0	0	0
hsa-miR-5194	0	0	0		0	0	0		0	0	0		0	0	0		0	0	0
hsa-miR-5195-3p	0	0	0		0	0	0		0.54	0	0		0	0	0		0	0	0
hsa-miR-5196-3p	0	0	0		0	0	0		0	0	1.76		0	0	0		0	0	0
hsa-miR-5197-3p	0	0	0		0	0	0		0	0	0		0	0	0		0	0	0
hsa-miR-519a-2-5p	0	0	0		0	0	0		1.08	0	0		0	0	0		0	0	0
hsa-miR-519a-3p	0	0	2.16		0.42	0	0		46.83	15.79	1.76		0.54	0	0		0	0	0
hsa-miR-519a-5p	0	0	0		0	0	0		2.69	0	8.79		0	0	0		0	0	0
hsa-miR-519b-3p	0	0	0		0	0	0		1.61	0	0		0	0	0		0	0	0
hsa-miR-519b-5p	0	0	0		0	0	0		2.69	0	7.03		0	0	0		0	0	0
hsa-miR-519c-3p	0	0	0		0.83	2.51	0		57.05	0.79	7.03		0.27	0	0		0	0	0
hsa-miR-519c-5p	0	0	0		0	0	0		2.69	0	7.03		0	0	0		0	0	0
hsa-miR-519d-3p	0	0	0		0	0	0		0	0	0		0	0	0		0	0	0
hsa-miR-519d-5p	0	0	0		0	0	0		1.08	0	0		0	0	0		0	0	0
hsa-miR-520a-3p	0	0	0		0	1.51	0		4.84	0	0		0	1.19	0		0	0	0
hsa-miR-520a-5p	0	0	0		0	0	0		1.08	0	0		0	0	0		0	0	0
hsa-miR-520b-5p	0	0	0		0	0	0		1.08	0	0		0	0	0		0	0	0
hsa-miR-520d-3p	0	0	0		0	0	0		1.61	0	0		0	0	2.44		0	0	0
hsa-miR-520d-5p	0	0	0		0	0	0		1.08	0	0		0	0	0		0	0	0
hsa-miR-520g-3p	0	0	0		0	0	0		1.61	0	0		0	0	0		0	0	0
hsa-miR-520g-5p	0	0	0		0	0	0		2.69	0	0		0	0	0		0	0	0
hsa-miR-521	0	0	0		0	0	0		0.54	0	0		0	0	0		0	0	0
hsa-miR-522-3p	0	0	0		0	0	0		3.77	2.37	3.52		0	0	0		0	0	0
hsa-miR-522-5p	0	0	0		0	0	0		2.69	0	7.03		0	0	0		0	0	0
hsa-miR-523-5p	0	0	0		0	0	0		2.69	0	7.03		0	0	0		0	0	0
hsa-miR-524-3p	0	0	0		0	0	0		2.15	0	0		0	0	0		0	0	0
hsa-miR-525-3p	0	0	0		0	0	0		0.54	0	0		0	0	0		0	0	0
hsa-miR-525-5p	0	0	0		0.83	0	0		1.61	0	0		0	0	0		0	0	0
hsa-miR-526b-5p	0	0	0		0	0	0		2.15	0	1.76		0	0	0		0	0	0
hsa-miR-527	0	0	0		0	0	0		0.54	0	0		0	0	0		0	0	0
hsa-miR-532-3p	8.52	6.52	71.42		3.34	3.52	25.54		2.69	0.79	73.85		20.62	11.93	197.91		3.91	16.05	0
hsa-miR-532-5p	695.77	1029.98	657.89		1328.62	1993.77	1087.91		1191.68	940.39	858.05		1268.42	2058.53	1131.25		233.4	16.05	358.99
hsa-miR-539-3p	1.07	2.68	0		0	0	0		0	0.79	0		1.09	0	0		535.92	401.29	536.37
hsa-miR-539-5p	1.07	2.68	10.82		0	0	5.11		0	0	7.03		0.81	0	4.89		456.38	96.31	481.47
hsa-miR-541-3p	0	0	0		0	0	0		0	0	0		0	0	0		11.74	0	16.89
hsa-miR-541-5p	0	0	8.66		0	0	35.75		0	0	58.02		0	0	102.62		15	0	198.5
hsa-miR-542-3p	31.43	24.92	30.3		39.19	62.29	15.32		143.17	160.28	26.37		2.98	5.97	4.89		395.09	80.26	215.39
hsa-miR-542-5p	1.07	0	2.16		10.01	1.51	0		7	1.58	12.31		0.54	0	2.44		38.47	80.26	25.34
hsa-miR-543	7.99	33.35	106.04		0	0	86.83		0.54	0	365.73		4.61	3.58	527.75		3701.87	6516.96	12049.4
hsa-miR-544b	0	0	0		5.42	0.5	0		9.69	3.95	3.52		5.43	5.97	0		0	0	0
hsa-miR-545-3p	10.65	17.63	0		5.42	7.54	0		4.84	3.95	0		18.18	3.58	0		5.22	0	0
hsa-miR-545-5p	3.2	8.82	4.33		3.75	3.01	0		6.46	1.58	0		11.94	2.39	4.89		3.26	0	12.67
hsa-miR-548a-3p	0	0	0		0.83	0	0		0.54	0	0		0.54	0	0		0	0	0
hsa-miR-548a-5p	0	0	0		0.42	0.5	0		0	0	0		0	0	0		0	0	0
hsa-miR-548aa	28.77	21.47	2.16		21.68	15.07	5.11		9.15	9.47	8.79		4.61	1.19	0		2.61	0	0
hsa-miR-548ab	4.79	7.67	8.66		2.08	2.01	0		1.08	0.79	0		1.36	2.39	2.44		0	0	8.45
hsa-miR-548ac	0	1.53	0		0	0	0		0	0.79	1.76		0.27	0	0		0	0	0
hsa-miR-548ad-5p	14.38	33.73	8.66		20.43	28.63	40.86		17.22	26.85	12.31		3.53	29.83	17.1		2.61	16.05	21.12
hsa-miR-548ae-3p	0	0	0		0.42	1	0		0	0	0		0	0	0		0	0	0
hsa-miR-548ae-5p	17.05	41.02	12.98		26.68	31.65	45.97		30.14	31.58	21.1		3.26	31.03	14.66		4.56	16.05	21.12
hsa-miR-548ag	0	1.92	0		0	0	0		0.54	0	0		0	2.39	0		1.3	0	0
hsa-miR-548ah-3p	0.53	0.38	0		0	1.51	5.11		1.08	0	0		0	0	0		0	0	0
hsa-miR-548ah-5p	0	0	0		0	1	0		0.54	0	0		0	5.97	0		0	0	0
hsa-miR-548ai	5.33	3.07	0		3.34	7.54	0		6.46	3.16	0		0	3.58	0		0	0	0
hsa-miR-548aj-3p	0	0	0		0	0	0		0	0	0		0	0	0		0	0	0
hsa-miR-548aj-5p	1.07	4.6	2.16		3.75	1	5.11		1.08	1.58	0		0.81	0	0		0	0	0
hsa-miR-548ak	0	0.38	0		0	2.51	0		5.38	11.84	5.27		1.09	5.97	2.44		1.3	0	8.45
hsa-miR-548al	0.53	0	0		5.42	1	0		1.61	0	0		0.27	2.39	0		1.3	0	0
hsa-miR-548am-3p	0.53	0.38	0		1.25	1.51	5.11		1.61	0	0		0	0	0		0	0	0
hsa-miR-548am-5p	12.25	43.7	10.82		29.6	42.2	51.08		33.91	35.53	26.37		8.41	53.7	19.55		2.61	0	8.45
hsa-miR-548an	0	0.77	0		8.34	1	5.11		0.54	0	0		0	0	0		0	0	0
hsa-miR-548ao-5p	0	0	0		0	0	0		0	0	0		0	0	0		0	0	0
hsa-miR-548ap-5p	0.53	2.68	0		0.83	0	0		0.54	0	1.76		0	0	0		0	0	8.45
hsa-miR-548aq-3p	0.53	0.38	0		1.25	1	0		1.08	0.79	0		0.54	1.19	0		0	0	0
hsa-miR-548aq-5p	1.07	3.07	2.16		0.83	1	0		1.61	0.79	1.76		0.27	1.19	0		0.65	0	0
hsa-miR-548ar-3p	0	0	0		0	0	0		0	0	0		0	0	0		0	0	0
hsa-miR-548ar-5p	1.07	2.68	0		0.83	0	0		1.08	0	0		0.54	0	0		0	0	0
hsa-miR-548as-3p	0	0	0		0	0	0		0	0	0		0	0	0		0	0	0
hsa-miR-548as-5p	0.53	0.38	0		2.92	0	0		0.54	2.37	0		0	2.39	0		0.65	0	0
hsa-miR-548at-3p	0	0	0		0	0	0		0	0	0		0	0	0		0	0	0
hsa-miR-548at-5p	1.6	4.6	0		2.5	2.51	0		1.61	8.69	0		0.54	3.58	0		1.96	0	0
hsa-miR-548au-5p	10.65	36.8	10.82		23.76	34.16	40.86		28.53	22.9	21.1		8.14	53.7	19.55		4.56	0	4.22
hsa-miR-548av-3p	0	0	4.33		0	0	5.11		0.54	0	0		0	0	0		0	0	0
hsa-miR-548aw	0	1.53	0		0	0	0		0.54	0	1.76		1.63	1.19	4.89		2.61	0	0
hsa-miR-548ax	0	0	0		0	0	0		0	0	0		0.27	0	0		0.65	0	0
hsa-miR-548ay-3p	1.6	2.3	4.33		0	3.52	0		1.61	0.79	0		0.27	0	0		0	0	0
hsa-miR-548ay-5p	28.77	76.66	12.98		37.52	49.73	51.08		26.37	34.74	17.58		7.33	41.77	19.55		6.52	16.05	25.34
hsa-miR-548az-5p	0.53	9.58	8.66		7.92	3.01	5.11		1.08	0.79	3.52		0	4.77	0		0.65	0	0
hsa-miR-548b-3p	0	1.15	0		0	0	0		1.08	0	0		0	0	0		0	0	0
hsa-miR-548b-5p	3.73	9.58	2.16		5.42	9.54	5.11		5.92	4.74	14.07		0.54	3.58	4.89		0	16.05	4.22
hsa-miR-548bb-3p	0	0	0		0	0	0		0	0	0		0	0	0		0	0	0
hsa-miR-548bb-5p	0	0	0		0.42	0	0		0	0.79	0		0	0	0		0	0	0
hsa-miR-548bc	5.33	10.73	2.16		2.92	4.02	0		4.84	5.53	0		0.81	2.39	0		0	0	0
hsa-miR-548c-3p	0.53	0.38	0		5.42	0	0		0	0	0		0.81	0	0		0	0	0
hsa-miR-548c-5p	12.25	42.55	10.82		29.6	40.69	51.08		33.91	35.53	26.37		8.41	53.7	19.55		3.26	0	8.45
hsa-miR-548d-3p	0.53	1.15	0		0	0	0		0	0	0		0	0	0		0	0	0
hsa-miR-548d-5p	36.76	95.06	12.98		47.53	59.28	51.08		27.45	39.48	19.34		7.33	42.96	19.55		10.43	16.05	25.34
hsa-miR-548e-3p	1.07	6.9	2.16		4.17	7.54	0		2.15	1.58	0		1.9	4.77	0		8.48	0	8.45
hsa-miR-548e-5p	10.12	34.12	4.33		21.26	23.61	25.54		25.84	21.32	5.27		2.44	22.67	9.77		2.61	16.05	8.45
hsa-miR-548f-3p	1.6	1.53	0		0.42	3.01	0		1.61	3.95	0		2.98	11.93	0		0	0	0
hsa-miR-548f-5p	0	2.68	0		1.25	0	5.11		1.08	1.58	0		0	0	0		0	0	0
hsa-miR-548g-5p	1.07	5.37	2.16		3.75	1	5.11		1.08	1.58	0		1.36	2.39	0		0	0	0
hsa-miR-548h-3p	3.73	2.68	0		12.92	0	0		1.61	0	0		2.44	0	0		0	0	25.34
hsa-miR-548h-5p	0.53	6.52	0		10.42	9.04	10.22		7	15.79	0		0	2.39	0		2.61	48.15	16.89
hsa-miR-548i	2.13	3.45	2.16		3.34	0.5	0		3.23	0.79	1.76		0	0	0		0	0	0
hsa-miR-548j-3p	0	0	0		0	0	0		0	0	0		0	0	0		0	0	0
hsa-miR-548j-5p	5.86	30.28	8.66		2.5	6.03	0		2.69	0	1.76		1.09	3.58	0		4.56	0	12.67
hsa-miR-548k	9.59	58.65	8.66		39.19	45.71	5.11		42.52	29.21	3.52		2.71	22.67	4.89		1.96	16.05	0
hsa-miR-548l	2.13	25.3	2.16		22.1	18.59	15.32		12.38	15.79	8.79		1.09	7.16	0		0	0	0
hsa-miR-548m	0	0.77	0		0	0	0		0	0	0		0	0	0		0	0	0
hsa-miR-548n	8.52	20.32	15.15		12.09	16.58	15.32		14.53	8.69	0		4.34	10.74	2.44		0.65	0	0
hsa-miR-548o-3p	7.46	8.82	8.66		10.42	9.04	10.22		3.23	7.9	0		6.24	3.58	9.77		0.65	0	0
hsa-miR-548o-5p	12.25	42.55	10.82		29.6	40.69	51.08		33.91	35.53	26.37		8.41	53.7	19.55		3.26	0	8.45
hsa-miR-548p	1.6	0.77	0		0.83	2.01	5.11		4.31	0	0		0.81	0	0		0	0	0
hsa-miR-548q	3.2	0	8.66		1.25	3.01	0		1.08	3.95	5.27		2.17	3.58	19.55		1.3	0	0
hsa-miR-548s	2.66	5.37	0		0	2.01	0		5.38	0.79	0		0	2.39	0		0	0	0
hsa-miR-548t-3p	28.77	21.47	2.16		21.68	15.07	5.11		9.15	9.47	8.79		4.61	1.19	0		2.61	0	0
hsa-miR-548t-5p	1.6	1.53	6.49		4.17	7.54	0		1.61	0	1.76		0	2.39	0		0.65	0	12.67
hsa-miR-548u	2.13	3.83	6.49		4.17	1.51	0		1.08	0	0		0	0	0		0.65	0	0
hsa-miR-548v	20.24	47.15	2.16		0	0	0		0	0.79	0		1.63	2.39	0		0	0	0
hsa-miR-548w	2.66	5.37	0		1.25	4.52	0		8.07	16.58	5.27		1.36	4.77	0		2.61	0	8.45
hsa-miR-548x-3p	0	0	0		0.42	0	0		0	0.79	0		0	0	0		0	0	0
hsa-miR-548x-5p	1.07	4.6	2.16		3.75	1	5.11		1.08	1.58	0		0.81	0	0		0	0	0
hsa-miR-548y	1.07	0.38	0		0.83	3.01	0		5.92	0	0		0	0	0		0	0	0
hsa-miR-548z	3.73	3.07	0		12.92	0	0		1.61	0	0		2.44	0	0		0	0	25.34
hsa-miR-549a-3p	3.73	1.15	2.16		43.77	41.19	30.65		2.69	0	15.82		6.51	8.35	4.89		98.45	0	147.82
hsa-miR-549a-5p	11.72	7.28	2.16		168.01	232.08	61.29		7.54	0.79	17.58		18.72	51.31	21.99		346.19	160.52	126.7
hsa-miR-550a-3-5p	33.03	37.57	10.82		103.39	131.11	45.97		67.28	92.38	38.68		16.82	15.51	14.66		8.48	16.05	0
hsa-miR-550a-3p	3.73	3.45	8.66		8.34	8.04	0		5.38	5.53	10.55		2.44	0	2.44		6.52	0	0
hsa-miR-550a-5p	33.03	37.57	10.82		103.39	131.11	45.97		67.28	93.96	38.68		16.82	15.51	14.66		8.48	16.05	0
hsa-miR-550b-2-5p	0	0	0		0	0	0		0	0.79	0		0	0	4.89		0	0	0
hsa-miR-550b-3p	0	0	0		0	0	0		0.54	0	0		0	0	0		0	0	0
hsa-miR-551a	13.85	4.22	10.82		0	0.5	0		2.15	4.74	0		0.81	0	0		0	0	0
hsa-miR-551b-3p	0	1.15	0		0	0	0		0.54	0	0		0	0	0		0.65	0	0
hsa-miR-552-3p	0	1.15	2.16		34.18	54.25	20.43		2.69	0	12.31		413.76	1905.78	305.41		0	0	0
hsa-miR-552-5p	0	0	0		0	0	0		0	0	0		6.51	11.93	14.66		0	0	0
hsa-miR-554	0	0	0		0	0	0		0	0	0		0	0	0		0	0	0
hsa-miR-556-3p	1.07	0.77	0		0	0	0		0	1.58	0		1.63	0	0		0	0	0
hsa-miR-556-5p	0.53	3.07	4.33		1.25	0	0		1.61	0	0		3.26	1.19	0		0	0	0
hsa-miR-5571-3p	0	0	0		0	0	0		0	0	0		0	0	0		0	0	0
hsa-miR-5580-3p	1.07	7.67	0		2.5	1.51	5.11		1.08	0	5.27		1.9	0	2.44		0	0	0
hsa-miR-5580-5p	0.53	1.53	0		0	0.5	0		0.54	0	0		0.54	1.19	0		0	0	0
hsa-miR-5581-3p	1.07	0	2.16		0	0	0		0.54	0	3.52		1.09	0	0		1.3	0	4.22
hsa-miR-5581-5p	0	0	0		0	0	0		0	0	0		0	0	0		0	0	0
hsa-miR-5582-3p	0	0	0		0	0	0		0	0	0		0	0	2.44		0	0	0
hsa-miR-5582-5p	0	0	0		0	0	0		0	0	0		0	0	0		0.65	0	0
hsa-miR-5583-3p	0	0	0		0	0	0		0.54	0	0		0	0	0		0	0	0
hsa-miR-5583-5p	1.07	1.92	0		0	0	0		0	0	0		0	0	0		0	0	0
hsa-miR-5584-5p	0	0	0		0	0	0		0	0	0		0	0	0		0	0	0
hsa-miR-5585-3p	5.86	3.07	17.31		3.75	2.01	10.22		0.54	3.16	1.76		1.36	0	9.77		2.61	0	0
hsa-miR-5585-5p	0	0	2.16		0	0	0		0	0	1.76		0	0	0		0	0	0
hsa-miR-5586-3p	0	0	0		0	0	0		0	0	0		0	0	0		0	0	0
hsa-miR-5586-5p	0	0	0		0	0	0		0	0	0		0	0	0		0	0	0
hsa-miR-5587-3p	0	0	0		0	0	0		0	0	0		0	0	0		0	0	0
hsa-miR-5587-5p	1.07	1.92	0		0.42	1.51	0		2.15	1.58	3.52		1.09	0	2.44		1.3	144.46	0
hsa-miR-5588-5p	0	1.92	0		0	0	0		0	0	0		0	0	0		0	0	0
hsa-miR-5590-5p	0	0	0		0	0	0		0	0	0		0	0	0		0	0	0
hsa-miR-5591-3p	0	0	0		0	0	0		0	0	0		0	0	0		0	0	0
hsa-miR-561-3p	7.46	3.45	0		0.83	0	0		3.77	11.84	0		4.88	5.97	0		0	0	0
hsa-miR-561-5p	51.14	111.16	0		9.17	2.01	0		41.45	84.49	3.52		37.98	88.31	12.22		4.56	0	4.22
hsa-miR-5680	0	0.38	0		0	0	0		0.54	0	0		0	0	0		0	0	0
hsa-miR-5682	0	0	0		2.5	6.03	0		0	0	0		0	0	0		0	0	0
hsa-miR-5684	0	0	0		0.42	0	0		1.08	0.79	1.76		0.81	2.39	0		0	0	0
hsa-miR-5685	0	0	0		0	0	5.11		0	0	0		0	0	0		0	0	0
hsa-miR-5689	0	0	2.16		0	0	0		0	0	3.52		0.27	0	2.44		0	0	0
hsa-miR-5690	1.07	0	0		0	0	0		0	0	0		0	0	0		0	0	0
hsa-miR-5695	0.53	0.38	0		0	0.5	0		0.54	0	0		0	0	0		0.65	0	0
hsa-miR-5696	0.53	0	0		0	0	0		0	0.79	0		0	0	0		0	0	0
hsa-miR-5697	0.53	3.45	0		0.83	2.01	5.11		0	1.58	1.76		0.27	0	0		0	0	0
hsa-miR-5698	0	0	2.16		0	0	0		0	0	0		0	0	0		0	0	0
hsa-miR-5699-3p	2.66	4.22	2.16		2.92	0.5	0		2.69	0	0		0.54	0	0		0.65	0	0
hsa-miR-5699-5p	20.24	35.65	2.16		4.59	3.01	10.22		3.77	7.9	0		1.36	0	0		7.17	32.1	0
hsa-miR-570-3p	29.83	39.1	25.97		30.02	24.11	15.32		20.99	16.58	5.27		13.29	11.93	4.89		4.56	0	0
hsa-miR-570-5p	5.33	3.07	0		3.34	7.54	0		6.46	3.16	0		0	3.58	0		0	0	0
hsa-miR-5701	10.12	0	0		1.25	1	0		1.61	5.53	0		1.36	1.19	0		0.65	0	0
hsa-miR-5703	0	0	0		0	0.5	0		0	0	0		0	0	0		0	0	0
hsa-miR-5706	0	0	0		0	0	0		0	0	0		0	0	0		0	0	0
hsa-miR-5708	0	0	0		0	0	0		0	0	0		0.54	0	0		0	0	0
hsa-miR-572	0	0	0		0	0	0		0	0	0		0	4.77	0		0	0	0
hsa-miR-573	2.13	2.68	0		0	2.01	0		1.61	1.58	0		0	0	0		0	0	0
hsa-miR-5739	0	0	0		0	0	0		0	0	0		0	0	0		0	0	0
hsa-miR-574-3p	133.72	29.52	181.79		8.75	4.02	10.22		14.53	3.95	40.44		144.61	9.55	122.17		783.01	882.84	316.76
hsa-miR-574-5p	177.41	117.3	644.91		19.18	21.1	10.22		30.14	13.42	31.65		117.75	114.56	163.7		1152.03	1476.75	236.51
hsa-miR-576-3p	23.44	44.08	21.64		22.93	27.63	5.11		10.23	10.26	7.03		5.97	35.8	4.89		11.74	0	8.45
hsa-miR-576-5p	88.97	199.33	75.74		77.96	31.65	117.47		60.82	46.59	114.29		18.99	19.09	39.09		26.08	16.05	71.8
hsa-miR-577	224.82	484.51	110.37		173.84	189.38	71.51		248.67	230.56	38.68		214.07	500.01	146.6		0	0	0
hsa-miR-5787	0	0	2.16		0	0	0		0	0	0		0	0	0		0	0	0
hsa-miR-579-3p	0	0	2.16		7.09	4.02	0		1.08	0.79	0		1.63	0	0		0.65	0	0
hsa-miR-579-5p	13.32	21.85	10.82		8.75	13.56	0		9.15	5.53	0		3.8	13.13	2.44		1.96	0	0
hsa-miR-580-3p	0.53	0.77	0		0.83	1	0		0	0	0		0	0	0		0	0	0
hsa-miR-580-5p	0	0.38	0		0.42	1.51	0		0	0	0		0	0	0		0	0	0
hsa-miR-581	0	0	0		0	0	0		0	0	0		0	0	0		0	0	0
hsa-miR-582-3p	0	0	0		122.15	251.17	10.22		28.53	24.48	5.27		29.03	65.63	7.33		0	0	0
hsa-miR-582-5p	0.53	0	0		62.53	47.72	51.08		9.69	8.69	8.79		46.67	23.87	12.22		0	0	0
hsa-miR-584-3p	16.52	13.8	10.82		8.34	7.03	10.22		6.46	11.05	0		18.45	10.74	2.44		2.61	0	4.22
hsa-miR-584-5p	407.55	793.08	878.63		414.39	710.81	362.64		379.47	509.28	378.03		280.27	1743.48	781.86		142.78	224.72	354.77
hsa-miR-586	0	1.15	0		0.42	3.01	0		2.15	0	0		0	0	0		0	0	0
hsa-miR-589-3p	15.98	15.33	6.49		7.92	2.01	5.11		9.15	10.26	5.27		7.33	4.77	7.33		20.21	0	4.22
hsa-miR-589-5p	86.31	102.73	192.61		61.28	83.89	30.65		87.73	67.9	198.69		107.17	134.85	180.8		108.23	304.98	46.46
hsa-miR-590-3p	8.52	13.03	4.33		20.01	7.54	0		13.99	14.21	0		5.16	0	0		7.82	0	0
hsa-miR-590-5p	1.6	9.2	0		6.67	0.5	0		3.77	1.58	0		1.36	1.19	0		1.96	0	0
hsa-miR-592	1.6	1.92	8.66		1.67	0	10.22		694.88	3.16	3.52		5.97	2.39	17.1		1.3	0	25.34
hsa-miR-593-5p	0	0	0		0	0	0		0	0	0		0.54	0	0		0	0	0
hsa-miR-595	0	0	0		0	1	0		0	0	0		0	0	0		0	0	0
hsa-miR-597-3p	1.07	0	2.16		0	0	0		0	0	0		1.09	0	0		0	0	0
hsa-miR-597-5p	55.41	77.43	10.82		73.79	69.82	40.86		39.29	14.21	8.79		6.51	4.77	7.33		15.65	0	25.34
hsa-miR-598-3p	0.53	0	0		1.67	0	0		483.89	3.16	1.76		0	1.19	0		887.33	321.03	494.14
hsa-miR-598-5p	0	0	0		0	0	0		0	0	0		0	0	0		0	0	0
hsa-miR-599	0	0	0		0	0	0		557.63	1.58	0		0	0	0		0	0	0
hsa-miR-602	0.53	1.92	0		0	0	0		0	0	0		0	0	0		0	0	0
hsa-miR-605-3p	0.53	1.15	0		0	0	0		0	0.79	0		0	0	0		3.26	0	0
hsa-miR-605-5p	0	0	0		0	0	0		0	0	0		0	0	0		1.3	0	0
hsa-miR-607	0	0	0		0.83	0	0		0	0	0		0	0	0		0	0	0
hsa-miR-6085	0	0	0		0	0	0		0	0	0		0	0	0		0	0	0
hsa-miR-6089	0	0	0		0	0	20.43		0	0	5.27		0	1.19	2.44		0	0	0
hsa-miR-609	1.6	0.38	0		0	0	0		0.54	0	0		0	0	0		0	0	0
hsa-miR-610	0.53	8.82	8.66		0	2.51	5.11		0	0	0		0	0	0		0	0	0
hsa-miR-612	0	0	2.16		0	0	0		0	0	0		0.27	0	0		0	0	0
hsa-miR-6125	2.66	5.75	0		1.67	8.04	0		2.69	0.79	1.76		0.81	7.16	0		0.65	32.1	0
hsa-miR-6126	0	0	8.66		0	0	286.02		0	0	84.4		0	0	149.04		0	0	50.68
hsa-miR-6128	0	0	0		0	0	0		0	0	0		0	2.39	0		0	0	0
hsa-miR-6130	0	0	0		0	0	0		0	0	0		0	0	0		0	0	0
hsa-miR-6132	0	0	0		2.92	0.5	0		5.92	0.79	0		0.81	0	0		0	0	0
hsa-miR-615-3p	86.84	59.41	108.21		175.51	123.57	653.77		106.57	32.37	124.84		44.77	7.16	158.81		488.32	2985.6	802.45
hsa-miR-615-5p	6.39	16.48	6.49		9.17	16.58	20.43		9.69	11.84	19.34		4.07	22.67	29.32		22.82	240.77	42.23
hsa-miR-616-3p	9.59	11.88	25.97		16.68	27.13	25.54		10.23	21.32	22.86		4.34	13.13	17.1		3.26	0	0
hsa-miR-616-5p	6.93	5.37	10.82		11.26	12.56	5.11		9.15	14.21	7.03		5.16	8.35	26.88		5.22	0	0
hsa-miR-617	0	0	0		0	0	0		0	0	0		0	0	0		0	0	0
hsa-miR-618	2.66	4.6	0		0	0	0		0	0	0		0	0	0		5.22	0	0
hsa-miR-619-5p	23.44	8.05	82.24		6.67	3.52	429.03		8.07	13.42	216.27		13.57	11.93	122.17		14.34	80.26	84.47
hsa-miR-622	0	0.77	0		7.92	2.01	5.11		4.84	15.79	0		6.78	17.9	0		0	0	0
hsa-miR-623	0	0.38	0		0	0	0		0	0	0		0	0	0		0	0	0
hsa-miR-624-3p	16.52	7.67	0		7.92	6.53	5.11		2.69	10.26	0		3.8	2.39	0		3.26	0	0
hsa-miR-624-5p	3.73	9.58	2.16		0	0.5	0		0	0.79	0		1.09	4.77	0		0	0	0
hsa-miR-625-3p	140.11	140.68	155.82		385.62	549.05	480.11		169.55	231.35	314.74		49.65	124.11	185.69		18.91	385.24	97.14
hsa-miR-625-5p	57	47.53	69.25		88.38	58.27	15.32		30.68	59.22	17.58		73.26	28.64	21.99		16.95	0	0
hsa-miR-627-3p	1.07	2.3	2.16		5.42	4.02	5.11		2.15	0.79	0		0.81	1.19	0		0	0	0
hsa-miR-627-5p	3.2	4.6	2.16		4.59	2.01	0		2.69	0.79	1.76		2.71	1.19	2.44		1.3	0	0
hsa-miR-628-3p	20.78	22.23	36.79		19.59	37.17	35.75		10.76	9.47	19.34		4.61	5.97	4.89		32.6	0	59.13
hsa-miR-628-5p	1.07	0.77	0		2.08	2.01	0		0	0	0		0.81	0	0		4.56	0	0
hsa-miR-629-3p	2.66	5.75	19.48		19.18	12.56	10.22		10.76	18.16	22.86		1.36	0	7.33		1.3	0	0
hsa-miR-629-5p	121.47	410.92	753.11		1105.17	1050.38	960.22		1403.21	1401.51	1018.05		64.85	224.35	146.6		78.24	96.31	168.94
hsa-miR-630	0	0	0		0	0	0		0	0	0		0.27	0	0		0	0	0
hsa-miR-632	0	0.38	0		0.42	0	0		0	0	0		0	0	0		0	0	0
hsa-miR-636	1.6	4.6	2.16		1.25	0	15.32		0.54	3.16	15.82		4.61	0	0		1.3	16.05	0
hsa-miR-639	0	0	0		0	0	0		0	0	0		0	0	0		0	0	0
hsa-miR-641	146.51	297.07	15.15		230.54	265.74	15.32		279.89	281.88	10.55		31.74	46.54	14.66		28.69	32.1	0
hsa-miR-642a-3p	36.76	22.23	30.3		4.59	3.01	15.32		4.84	14.21	22.86		0.81	0	2.44		4.56	0	25.34
hsa-miR-642a-5p	121.47	70.91	309.47		3.34	6.53	40.86		11.84	4.74	137.15		7.87	1.19	34.21		33.9	0	46.46
hsa-miR-642b-3p	2.66	1.15	0		0	0	0		0	0	0		0	0	0		0	0	0
hsa-miR-642b-5p	9.59	3.07	15.15		0.42	0	0		1.61	0	12.31		0	0	0		0	0	0
hsa-miR-643	1.6	3.07	0		1.67	1	0		0.54	0	0		0.81	0	0		0	0	0
hsa-miR-647	0	0	2.16		0	0	0		0	0	0		0	0	0		0	0	0
hsa-miR-649	0.53	0	0		0	0	0		0	0	0		0	0	0		0	0	0
hsa-miR-650	0	0	0		0	0	0		0	0	0		0	0	0		0	0	0
hsa-miR-6500-3p	0	0	0		0	0	0		0	0	0		0	0	0		1.96	0	0
hsa-miR-6501-3p	0	0	0		0	0	0		0.54	0	0		0	0	0		0	0	0
hsa-miR-6501-5p	0.53	1.92	0		0.83	2.01	0		0.54	0	0		0	0	0		0	0	0
hsa-miR-6502-5p	0	0	0		0	0	0		0	0	0		0	0	0		0	0	0
hsa-miR-6503-3p	0	3.07	0		0	0	0		0	0	0		0	0	0		0	0	0
hsa-miR-6503-5p	0	1.15	0		0	0	0		0	0	0		0	0	0		0	0	0
hsa-miR-6504-5p	0	0	0		0	0	0		0	0	0		0	0	0		0	0	0
hsa-miR-6505-3p	0	0	0		0	0	0		1.08	0	0		0	0	0		0	0	0
hsa-miR-6505-5p	0	0	0		0	0	0		0	0	0		0	0	0		0	0	0
hsa-miR-6508-5p	0	0	0		0	0	0		0	0	0		0.54	0	0		0	0	0
hsa-miR-6509-5p	0	0	0		0	0	0		0	0	0		0	0	0		0	0	0
hsa-miR-651-3p	0	0	0		0	0	0		0	0	0		0.27	0	0		0	0	0
hsa-miR-651-5p	17.05	24.15	8.66		16.26	22.61	0		8.07	3.16	0		5.16	9.55	0		0	0	0
hsa-miR-6510-3p	0	0	0		0	0	0		0	0	0		1.36	0	2.44		0	0	0
hsa-miR-6511a-3p	3.2	0	19.48		1.25	0	0		0.54	0	21.1		1.36	0	4.89		3.91	0	0
hsa-miR-6511a-5p	2.66	1.15	4.33		0	1	0		0.54	1.58	1.76		0.81	0	0		3.26	0	0
hsa-miR-6511b-3p	0.53	2.3	0		0	0	5.11		0.54	0	3.52		1.36	0	7.33		12.39	0	0
hsa-miR-6511b-5p	14.38	10.35	32.46		0.83	1.51	20.43		2.15	1.58	5.27		4.07	0	2.44		17.6	112.36	0
hsa-miR-6513-3p	2.13	2.68	4.33		0	0	0		0	0	1.76		7.87	2.39	7.33		0	0	0
hsa-miR-6513-5p	0	0	0		0	0	0		0	0	0		0	0	0		0	0	0
hsa-miR-6514-3p	0	0	0		0	0	0		0	0	0		0	0	0		0	0	0
hsa-miR-6514-5p	0	0	0		0	0	0		0	0	1.76		0	0	0		1.3	0	0
hsa-miR-6515-5p	0	0.77	0		0.83	0	0		1.61	0	0		1.09	0	2.44		0	0	0
hsa-miR-6516-3p	19.18	47.91	0		37.1	47.72	0		15.61	63.17	1.76		15.47	138.43	0		2.61	0	0
hsa-miR-6516-5p	1.07	0	0		0	0	0		0	0	0		0	0	0		1.3	0	0
hsa-miR-652-3p	832.69	489.88	941.39		280.57	295.88	541.4		388.08	86.06	385.07		1849.59	1051.34	1639.46		811.05	561.81	768.66
hsa-miR-652-5p	1.6	1.53	0		3.75	0	0		0	0	0		2.71	0	0		2.61	0	0
hsa-miR-6529-5p	0	0	95.22		0	0	280.91		0	0	381.55		0	0	434.91		0	0	1034.74
hsa-miR-653-3p	0	0	0		0	0	0		0	0	0		0	2.39	0		0	0	0
hsa-miR-653-5p	0	0	0		0	0	0		0	0	0		0.81	4.77	0		0	0	0
hsa-miR-654-3p	3.73	5.37	6.49		0	0	5.11		0	0	0		5.7	0	7.33		2747.39	1107.56	1528.88
hsa-miR-654-5p	0	0	0		0	0	0		0	0	0		0	0	0		34.55	80.26	8.45
hsa-miR-655-3p	0	0	0		0	0	0		0	0	0		0	0	0		4.56	0	0
hsa-miR-655-5p	0	0	0		0	0	0		0	0	0		0	0	0		7.17	0	0
hsa-miR-656-3p	0.53	0	0		0	0	0		0	0	1.76		0	0	0		109.53	48.15	367.44
hsa-miR-656-5p	0	0	0		0	0	0		0	0	0		0	0	0		3.91	0	0
hsa-miR-657	0	0	0		0	0	0		0	0	0		0	0	0		0	0	0
hsa-miR-658	0	0	0		0	0	0		1.08	0	0		0	0	0		0	0	0
hsa-miR-659-3p	0.53	0	0		0	0	0		0	0	0		0	0	0		0	0	0
hsa-miR-659-5p	6.93	4.98	0		5.84	6.53	0		8.07	0	0		0.27	0	0		4.56	0	0
hsa-miR-660-3p	2.66	1.53	0		0.83	8.54	0		2.69	0.79	0		6.78	9.55	0		0	0	0
hsa-miR-660-5p	1118.77	1082.49	359.24		987.61	1482.9	725.27		944.63	1011.45	451.88		1454.82	1459.47	1131.25		354.02	128.41	1216.34
hsa-miR-662	1.07	0	0		0	0	0		0	0	0		0.27	0	0		0	0	0
hsa-miR-663a	2.13	0	0		0	1	393.28		10.76	4.74	181.1		51.01	27.45	894.25		3.91	0	29.56
hsa-miR-663b	1.07	0	0		0	0	30.65		0	0	49.23		0.27	0	139.27		0	0	8.45
hsa-miR-664a-3p	0	0.38	0		0.83	0.5	0		0.54	0	0		0.54	1.19	0		0	0	0
hsa-miR-664a-5p	4.26	1.15	23.81		7.09	7.54	0		9.69	2.37	5.27		4.61	10.74	24.43		15	0	25.34
hsa-miR-664b-3p	0	0.77	0		0	0	0		0	0	0		0.54	1.19	0		0	0	0
hsa-miR-664b-5p	0	0	0		0	0	0		0	0	1.76		1.63	0	2.44		0	0	0
hsa-miR-665	0	0	0		0	0	0		0	0	0		0	0	0		501.36	1123.61	413.9
hsa-miR-668-3p	0	0	0		0	0	0		0	0	0		0	0	0		25.43	80.26	38.01
hsa-miR-671-3p	123.6	93.53	127.68		199.69	166.78	137.9		163.09	175.29	214.51		157.91	81.15	166.14		70.41	898.89	71.8
hsa-miR-671-5p	149.7	275.61	82.24		106.31	181.85	15.32		112.49	111.33	10.55		50.47	85.92	19.55		290.78	561.81	84.47
hsa-miR-6715a-3p	2.13	0.38	0		0	0	0		0	0	1.76		0	0	0		0	0	0
hsa-miR-6715b-3p	0	0	0		0	0	0		0	0	0		0	0	0		0	0	0
hsa-miR-6715b-5p	0	1.92	0		0	0	0		0	0	0		0	0	0		0	0	0
hsa-miR-6716-3p	0.53	0	0		1.25	0	0		0	0	0		0	0	0		0.65	0	0
hsa-miR-6717-5p	0	0	0		0	0	0		0	0	0		0	0	0		0	0	0
hsa-miR-6718-5p	0	0	0		0	0	0		0	0	0		0	0	0		0	0	0
hsa-miR-6720-3p	0	0	0		7.5	11.55	0		9.69	0	0		0	0	0		4.56	0	0
hsa-miR-6720-5p	0	0	0		0.83	1	0		0	0	1.76		0	0	0		0	0	0
hsa-miR-6724-5p	3.2	0.77	0		0.42	0	5.11		6.46	4.74	15.82		14.92	2.39	19.55		3.26	0	0
hsa-miR-6726-3p	0	0	0		0	0	0		0	0	1.76		0	0	0		0	0	0
hsa-miR-6726-5p	0	0	0		0	0	0		0	0	1.76		0	0	0		0	0	0
hsa-miR-6727-5p	0	0.38	0		0	0	0		0	0	0		0	0	0		0	0	0
hsa-miR-6728-5p	0	0.77	0		0	0	0		0	0	0		0	0	0		0	0	0
hsa-miR-6729-5p	0	0	0		0	0	0		0	0	0		0	0	0		0	0	0
hsa-miR-6731-5p	0	0	0		0	0	0		0	0	0		0	0	0		0	0	0
hsa-miR-6732-3p	0	0	0		0	0	0		0	0	1.76		0	0	0		0	0	0
hsa-miR-6733-3p	0.53	0	0		0	1	0		0	0	0		0	0	0		0	0	0
hsa-miR-6733-5p	0.53	1.53	0		0	0	0		0	0	0		0	0	0		0	0	0
hsa-miR-6734-3p	0	0	0		0	0	0		0	0	0		0.54	0	0		0	0	0
hsa-miR-6734-5p	0	0	0		0	0	0		0	0	0		0.81	0	2.44		1.3	0	0
hsa-miR-6735-3p	0	0	0		0	0	0		0.54	0	1.76		0	0	0		0	0	0
hsa-miR-6735-5p	0.53	0	2.16		0	0	0		0	0	0		0.54	0	2.44		0	0	12.67
hsa-miR-6736-5p	0	0	0		0	0	0		0	0	0		0	0	0		0	0	0
hsa-miR-6737-3p	0	0	0		0	0	0		0	0	0		0	0	0		0	0	0
hsa-miR-6737-5p	0.53	0	0		0	0	0		0.54	0	0		0	0	0		0	0	0
hsa-miR-6738-3p	0	0	0		0	0	0		0	0	0		0	0	0		0	0	0
hsa-miR-6740-3p	0	0	0		0	0	0		0	0	0		0	0	0		0	0	0
hsa-miR-6740-5p	0	0	0		0	0	0		0.54	0	0		0	0	0		0	0	0
hsa-miR-6741-3p	1.6	0.38	0		2.5	2.01	0		0	0	0		0.81	0	0		0.65	32.1	16.89
hsa-miR-6741-5p	0	0	0		0	0	0		0	0	3.52		0	0	0		0.65	0	0
hsa-miR-6742-3p	0	0	0		0	0	0		0	0	0		0	0	0		0	0	0
hsa-miR-6742-5p	0	0	0		0	0	0		0	0	0		0	0	0		0	0	0
hsa-miR-6743-3p	0	0	0		0	0	0		0	0	0		0	0	0		1.3	0	0
hsa-miR-6745	0	0	2.16		0	0	0		0	0	0		0	0	0		0	0	0
hsa-miR-6746-3p	0	0	0		0	0	0		0	0	0		0	0	0		0.65	0	0
hsa-miR-6746-5p	0	0	4.33		0	0.5	15.32		0	0	3.52		0	0	0		0	64.21	0
hsa-miR-6747-3p	2.13	1.15	0		0.42	0	0		1.08	0	1.76		0.81	0	4.89		0.65	0	0
hsa-miR-6748-3p	0	0	2.16		0	0	0		0	0	0		0	0	0		0	0	0
hsa-miR-6748-5p	0	0	0		0	0	0		0	0	0		0	0	0		0.65	0	0
hsa-miR-6749-3p	0	0	0		0	0	0		0	0	1.76		0	0	0		0	0	0
hsa-miR-675-3p	0	0	10.82		0	0	0		0	0	0		0	0	0		0	0	0
hsa-miR-6750-3p	0	0	0		0	0	0		0	0	0		0	0	0		0	0	0
hsa-miR-6750-5p	0.53	0.38	2.16		0	0	0		0	0	0		0	0	0		0	0	0
hsa-miR-6751-3p	0	0	0		0	0	0		0	0	0		0	0	0		0	0	0
hsa-miR-6751-5p	0	0	0		0	0	0		1.61	0	0		0	0	2.44		0.65	0	0
hsa-miR-6753-3p	0	0	4.33		0	0	0		1.08	0	0		0.54	0	0		0	64.21	0
hsa-miR-6753-5p	1.07	0	0		0	0	0		0	0	0		0	0	0		0	0	0
hsa-miR-6754-5p	0	0	2.16		0	1	0		0	0	0		0	0	0		0	0	0
hsa-miR-6755-3p	0	0	0		0	0	0		0	0	1.76		0	0	0		0	0	0
hsa-miR-6755-5p	0	0	0		0	0	0		0	0	0		0	0	0		0	0	0
hsa-miR-6756-3p	0	0	0		0	0	0		0	0	0		0	0	0		1.3	0	0
hsa-miR-6756-5p	0	0	0		0	0	0		0	0	3.52		0	0	2.44		0	0	0
hsa-miR-6758-3p	0	0	0		0	0	0		0	0	0		0	0	0		0	0	0
hsa-miR-6758-5p	0.53	0	0		0	0	0		0	0	0		2.17	0	0		0	0	0
hsa-miR-676-3p	10.65	8.82	25.97		6.25	0	0		12.92	4.74	5.27		2.44	1.19	2.44		0	0	0
hsa-miR-676-5p	0	0	0		0	0	0		0	0	0		0	0	0		0	0	0
hsa-miR-6761-3p	0	0	0		0	0	0		0	0	0		1.36	0	0		0	0	8.45
hsa-miR-6762-3p	0	0	0		0	0	0		0	0	0		0	0	0		0	0	0
hsa-miR-6762-5p	0	0	0		0	0	0		0	0	0		1.09	0	0		0	0	0
hsa-miR-6763-5p	0.53	0	2.16		0	1.51	0		0	0	0		0.54	0	0		1.3	0	0
hsa-miR-6764-3p	0	1.15	0		0	0	0		0	0	0		0	0	0		0	0	0
hsa-miR-6764-5p	1.6	0	4.33		0	1.51	0		3.23	0.79	5.27		1.36	0	0		1.3	0	0
hsa-miR-6765-3p	0	0	0		0	0	0		0	0	0		0	0	0		0	0	4.22
hsa-miR-6765-5p	0	0	4.33		0	0	0		0	0	0		0	0	0		0	0	0
hsa-miR-6766-3p	0	0	2.16		0	0	0		0	0	0		0	0	0		0	0	0
hsa-miR-6767-3p	0	0	0		0	0	0		0	0	0		0	0	0		0	0	0
hsa-miR-6767-5p	0	1.53	4.33		0	0.5	0		0	0	0		0	0	0		0	0	0
hsa-miR-6768-5p	6.39	2.3	0		1.67	0	5.11		0	0	0		0	0	0		0	0	0
hsa-miR-6769a-3p	0	0	0		0.42	0	0		0	0	0		0	0	0		0	0	0
hsa-miR-6769a-5p	0	0	0		0	0	0		0	0	0		0	0	0		0	0	0
hsa-miR-6769b-3p	0	0	0		0	0	0		0	0	0		0	0	0		0	0	0
hsa-miR-6770-3p	0	3.83	0		0.42	0	0		0	0.79	0		0	0	0		1.3	0	0
hsa-miR-6770-5p	1.07	1.53	0		0	0	0		1.08	0	0		0	0	0		6.52	0	0
hsa-miR-6771-5p	0	0	0		0	0	0		0	0	0		0	0	0		0	0	0
hsa-miR-6772-3p	0	0	0		0	0.5	5.11		0	0	0		0	0	0		0	0	0
hsa-miR-6772-5p	0	0	2.16		0	0	0		0	0	0		0	0	0		0	0	0
hsa-miR-6773-5p	2.66	1.92	0		0.42	0	0		0	0	0		1.63	0	0		0	0	0
hsa-miR-6774-3p	0	0	0		0	0	0		0	0	0		0	0	0		0	0	0
hsa-miR-6774-5p	0	0	0		0	0	0		0	0	0		0	0	0		0	0	0
hsa-miR-6775-3p	3.73	0.77	2.16		1.25	0	0		0	1.58	1.76		0	0	0		0	96.31	0
hsa-miR-6776-3p	0.53	0	0		0	0	0		0	0	0		0	0	2.44		0	0	0
hsa-miR-6777-5p	4.26	2.68	10.82		0	1	0		3.77	0	5.27		0.54	1.19	0		5.87	0	0
hsa-miR-6779-3p	0	0	0		0	0	0		0	0	0		0	0	0		0	0	0
hsa-miR-6779-5p	0	0	0		0	0	0		0	0	0		0	0	0		0	0	0
hsa-miR-6780a-5p	0	0.38	0		0	0	0		0	0	0		0	0	0		0.65	0	0
hsa-miR-6780b-3p	0	0	0		0	0	0		0	0	0		0	0	0		0	0	8.45
hsa-miR-6780b-5p	0	0	0		0	0	0		0	0	0		0	0	0		0	0	0
hsa-miR-6781-5p	0	0	2.16		0	0	0		0	0	1.76		0	0	2.44		0	0	0
hsa-miR-6782-3p	0	1.15	0		0	0	0		0	0	0		0	0	0		0	0	0
hsa-miR-6783-3p	0.53	0	0		0	0	0		0	0	1.76		0	0	0		0	0	0
hsa-miR-6783-5p	0.53	2.3	6.49		0.83	1	5.11		0.54	0	0		0.54	0	2.44		1.96	0	0
hsa-miR-6784-3p	0.53	0	0		0	0	0		0.54	0	0		0.54	0	0		0	0	0
hsa-miR-6784-5p	0	0	0		0	0	0		0	0	0		0.27	0	0		0	0	0
hsa-miR-6785-3p	0	0	0		0	0	0		0	0	0		0	0	0		0	0	0
hsa-miR-6786-3p	0	0	2.16		0	0	0		0	0	0		0.54	0	0		2.61	0	0
hsa-miR-6787-3p	0.53	0	0		0	0	0		0	0	1.76		0	0	0		0	0	0
hsa-miR-6787-5p	0.53	0	0		0	0	0		0	0	0		0	0	0		0	0	0
hsa-miR-6789-3p	1.07	2.3	0		0	0	10.22		0	0	3.52		1.63	0	0		0	32.1	0
hsa-miR-6789-5p	0.53	0	4.33		0	0	25.54		0	0	8.79		0	0	7.33		0	0	0
hsa-miR-6790-3p	0	0	0		0	0	0		0	0	0		0	0	0		0	0	0
hsa-miR-6791-3p	2.13	0	2.16		0	0	5.11		0	0	0		0.54	0	0		0	0	0
hsa-miR-6791-5p	0	0	4.33		0	0	0		0	0	0		0	0	0		0	0	0
hsa-miR-6792-5p	0	0	0		0	0	0		0	0	1.76		0	0	0		0	0	0
hsa-miR-6793-5p	0	0	0		0	0	0		0	0	0		0	0	0		0	0	0
hsa-miR-6794-5p	0.53	1.15	6.49		0	0	0		0	0	0		0	0	0		0	0	0
hsa-miR-6795-3p	0	0.38	0		0	0	0		0	0	0		0	0	0		0	0	0
hsa-miR-6795-5p	0	0	0		0	0	0		0	0	0		0	0	0		0	0	0
hsa-miR-6796-5p	0	0	4.33		0	0	0		0.54	0	1.76		0	0	0		0	0	0
hsa-miR-6797-3p	0	0.38	0		0	0	0		0	0	0		1.36	0	0		0	0	0
hsa-miR-6797-5p	0	0	0		0	0	0		0.54	0	0		0.27	0	0		0	0	0
hsa-miR-6798-3p	0.53	0.77	0		0	0	0		0	0	0		0	0	0		0.65	0	0
hsa-miR-6799-3p	1.6	0	2.16		0	1	0		0	0	0		2.17	0	4.89		0.65	0	0
hsa-miR-6799-5p	3.2	4.6	2.16		0	0.5	0		3.23	0	0		1.09	0	0		0	0	0
hsa-miR-6800-3p	0	0	0		0	0	0		0	0	5.27		0	0	0		0	0	0
hsa-miR-6800-5p	0	2.68	0		0	0	15.32		0	0	0		0	0	0		0	0	0
hsa-miR-6801-3p	0	0	0		0.83	0	0		0	0	0		0	0	0		0	0	0
hsa-miR-6802-3p	0	0.77	0		0	0	0		0	0	0		0	0	0		0	0	0
hsa-miR-6803-3p	0	0.38	4.33		0	0	0		1.08	0	1.76		0	0	2.44		0	0	0
hsa-miR-6804-3p	0	0	0		0	0	0		0	0	0		0	0	0		0	0	0
hsa-miR-6804-5p	0.53	0	2.16		0	0	0		0	0	0		0	0	0		0	0	0
hsa-miR-6805-3p	0	0	0		0	0	0		0	0	0		0	0	0		0	0	0
hsa-miR-6805-5p	0.53	0	8.66		0	0	0		0	0.79	0		0	0	0		0	0	0
hsa-miR-6806-3p	0	0	0		0	0	0		0	0	0		0	0	0		0	0	0
hsa-miR-6807-3p	0.53	0	4.33		0	0	0		0	0	0		0	0	0		1.96	0	0
hsa-miR-6807-5p	0	0	2.16		0.42	0	0		0	0	0		0	0	0		0.65	0	0
hsa-miR-6808-3p	0	0	0		0	0	0		0	0	0		0	0	0		0	0	0
hsa-miR-6810-3p	0	0	0		0	0	0		0	0	0		1.36	0	4.89		0	0	0
hsa-miR-6810-5p	0	0	0		0	0	0		0	0	0		0.54	0	0		0	0	0
hsa-miR-6811-5p	0.53	3.07	0		0	0	0		0	0	0		0	0	0		0	0	0
hsa-miR-6812-3p	0	0	0		1.25	0	0		0	0	0		0.81	0	0		0	0	0
hsa-miR-6812-5p	0	0	0		0	0	0		0	0	0		0	0	0		0	0	0
hsa-miR-6813-3p	0	0	0		1.25	1	0		0	0	0		0	0	0		0	0	0
hsa-miR-6813-5p	0	0	2.16		0	0	0		0	0	0		0	0	0		0	0	0
hsa-miR-6815-3p	0	0	0		0	0.5	0		0	0	0		0	0	0		0.65	0	0
hsa-miR-6815-5p	0.53	0.77	4.33		0.42	0	0		0	0.79	1.76		0	0	0		0.65	0	0
hsa-miR-6816-3p	0	0.77	0		0	0	0		0	0	0		0.54	0	0		0	0	0
hsa-miR-6816-5p	0	0	0		0	0	0		0	0	0		0	0	0		0	0	0
hsa-miR-6818-3p	0	0	0		0	0	0		0	0	0		0	0	0		0	0	0
hsa-miR-6818-5p	0	0	0		0	0	0		0	0	0		0	0	0		1.3	0	0
hsa-miR-6819-3p	0	0	0		0	0	0		0	0	0		0	0	4.89		0	0	0
hsa-miR-6820-3p	0	0	0		0	0	0		0	0	1.76		0	0	0		0	0	0
hsa-miR-6820-5p	0.53	0	0		0	0	0		0	0	0		0	0	0		0	0	0
hsa-miR-6821-5p	0	0	0		0	0	10.22		0	0	0		0	0	7.33		0	0	0
hsa-miR-6822-5p	0	0	0		0	0	0		0	0	1.76		0	0	0		0	0	0
hsa-miR-6823-5p	0	0	0		0	0	0		0	0	0		0	0	0		0	0	0
hsa-miR-6824-5p	0	0	0		0	0	0		0	0	1.76		0	0	0		0	0	0
hsa-miR-6826-5p	0	0	0		0	0	0		0	0	0		0.27	0	0		5.22	0	0
hsa-miR-6827-3p	0	0	0		0	0	0		0	0	0		1.09	0	0		0	0	0
hsa-miR-6827-5p	0.53	0	0		0	0	0		0	2.37	1.76		0.81	0	0		0	0	0
hsa-miR-6829-5p	0	0	0		0	0	0		0	0	0		0	0	0		0	0	0
hsa-miR-6831-5p	1.6	0	0		0	0	0		0	0	0		0	0	0		0	0	4.22
hsa-miR-6832-5p	0.53	0.38	0		0	0	0		0	0	0		0	0	0		1.3	0	0
hsa-miR-6834-5p	0	1.15	2.16		0	0	0		0	0	0		0	0	0		0.65	0	0
hsa-miR-6836-3p	0	0	0		0	0	0		0	0	0		0.27	0	0		0	0	0
hsa-miR-6837-3p	0	1.92	0		0	0.5	0		0	0	0		0	0	0		0	0	0
hsa-miR-6837-5p	0	0	0		0	0	0		0	0	0		0.54	0	0		0	0	0
hsa-miR-6838-5p	0	0	0		0	0	0		0	0	0		0	0	0		0	0	0
hsa-miR-6839-5p	0	0	0		0	0.5	0		0	0	0		0.27	0	0		0	0	0
hsa-miR-6840-5p	0	0	0		0	0	0		0	1.58	0		0	0	0		0	0	0
hsa-miR-6842-3p	1.6	0	0		0	0	0		0	0	0		0	0	2.44		0	0	0
hsa-miR-6842-5p	0	0	0		0	0	0		0	0	0		0	0	0		0	0	0
hsa-miR-6843-3p	0	0	0		0	0	0		0	0	0		0.27	0	0		0	0	0
hsa-miR-6847-3p	0	1.53	0		0	0	0		0	0	0		0	0	0		0	0	0
hsa-miR-6847-5p	3.2	0	0		0	0.5	0		2.69	0	0		0	1.19	0		0	0	0
hsa-miR-6849-3p	0	0	0		0	0	0		0	0	0		0.27	0	0		0	0	0
hsa-miR-6850-3p	16.52	9.2	0		1.67	0	0		0	0	0		0.54	0	0		0	16.05	0
hsa-miR-6850-5p	1.6	0.38	0		0.42	0	0		0	0	0		0	0	0		0	0	0
hsa-miR-6851-5p	0	0.38	6.49		0	0	0		0	0	0		0.27	0	0		0	0	0
hsa-miR-6852-3p	0	0	0		0	0	0		0	0	0		0	0	0		0	0	0
hsa-miR-6852-5p	0	0	0		0.83	0	0		1.61	0	1.76		1.63	1.19	0		2.61	0	0
hsa-miR-6854-5p	0.53	0.77	0		0	0	0		0	4.74	0		0	0	0		0	0	0
hsa-miR-6855-3p	0	0	0		0	0	0		0	3.95	0		0.27	0	2.44		0	0	0
hsa-miR-6855-5p	0	0	0		0	0	0		0	0	0		0	0	0		0	0	0
hsa-miR-6856-3p	0	0	0		0	0	0		0	0	0		0	0	0		0	0	0
hsa-miR-6857-3p	0	0	0		0	0	0		0	0	0		0	0	0		0	0	0
hsa-miR-6858-3p	0	0	0		0	0	0		0	0	0		0.27	0	0		0	0	0
hsa-miR-6858-5p	0	0	0		0	0	5.11		0	0	0		0	0	0		1.96	16.05	0
hsa-miR-6859-3p	0.53	0	2.16		0	0	0		0.54	0	1.76		0	0	0		0	0	0
hsa-miR-6859-5p	4.79	5.37	0		0	2.01	0		0.54	0	0		0.27	0	4.89		2.61	0	21.12
hsa-miR-6860	0	0	0		0	0	0		0	0	1.76		0	0	0		0	0	0
hsa-miR-6861-5p	0	0	0		0	0	0		0	0	0		0	0	0		0	0	0
hsa-miR-6862-3p	0	0	0		0	0	0		0	0.79	0		0	0	0		0	0	0
hsa-miR-6862-5p	0.53	1.53	2.16		0.83	0	15.32		0.54	0	0		0	2.39	0		0	0	0
hsa-miR-6864-5p	0	0	0		0	0	0		0	0	0		0	0	0		0	0	0
hsa-miR-6865-3p	0	0	0		0	0	0		0	0	0		0	0	0		0	0	0
hsa-miR-6865-5p	0	0.38	0		0	0	0		0.54	0	0		0	0	0		0	0	0
hsa-miR-6866-3p	0	0.77	0		0	1	0		0	0	0		0	1.19	0		0	0	0
hsa-miR-6866-5p	0	0.77	0		1.25	0	0		0	0	0		0	0	0		1.3	0	0
hsa-miR-6868-3p	1.07	0	0		0.42	0	0		0	0	0		0	0	0		0	0	0
hsa-miR-6869-5p	0.53	0	0		0	0	5.11		0.54	0	0		0	0	0		0	0	0
hsa-miR-6871-3p	0.53	0	0		0	0	0		0	0	0		0.54	0	0		0.65	0	0
hsa-miR-6872-5p	0	2.68	0		0	0	0		0	0	1.76		0	0	0		0	0	0
hsa-miR-6873-3p	0	0.38	0		0	0	0		0	0	3.52		0.81	0	0		0	0	0
hsa-miR-6873-5p	1.07	0	0		0	0	0		0	0	0		0.27	0	0		0	0	0
hsa-miR-6874-3p	0	0	0		0	0	0		0	0	0		0	0	0		0	0	0
hsa-miR-6874-5p	0	0	0		0	0	0		0	0	0		0	0	0		0	0	0
hsa-miR-6875-5p	0.53	0	0		0	0	0		0	0	3.52		0	0	0		0	0	0
hsa-miR-6876-3p	0	0	0		0	0.5	0		0	0	0		0	0	0		0	0	0
hsa-miR-6876-5p	0	0.77	0		0	0	0		0	0	0		0	0	0		0	0	0
hsa-miR-6877-5p	0	0.38	2.16		0	0	10.22		0	0	1.76		0	0	0		1.3	0	0
hsa-miR-6878-5p	0	0	0		0	0	0		0	0	0		0	0	0		0	0	0
hsa-miR-6879-3p	0	0	0		0	0	0		0	0	0		0	0	0		0	0	0
hsa-miR-6880-3p	0	0	0		0	0	0		0	0	0		0	0	0		0	0	0
hsa-miR-6881-3p	3.73	3.07	8.66		0.83	0	0		0	0	0		0.54	0	0		2.61	32.1	0
hsa-miR-6882-5p	1.6	1.92	2.16		1.25	1.51	0		1.08	0.79	0		0.54	5.97	0		0.65	0	0
hsa-miR-6883-3p	0	0	0		0	0	0		0	0	0		0	0	0		0	0	0
hsa-miR-6884-3p	0	0	2.16		0	0	0		0	0	0		0	0	0		0.65	0	0
hsa-miR-6884-5p	0	0	0		1.25	0	0		0	0	0		0.81	1.19	0		0	0	0
hsa-miR-6885-5p	0	0	0		0	0	0		0	0	0		0	0	0		0	0	0
hsa-miR-6886-3p	0	0	0		0	0.5	0		0	0	0		0	0	0		0	0	0
hsa-miR-6886-5p	3.73	2.68	0		0.42	1.51	10.22		0	0	0		0.54	1.19	0		0.65	0	0
hsa-miR-6887-3p	0	0	0		0	0	0		0	0	0		0.81	0	0		0	0	0
hsa-miR-6887-5p	0	0	0		0	0	0		0.54	0	0		0	0	0		0	0	0
hsa-miR-6888-5p	0	0	0		0	0	0		0	0	0		0	0	0		0	0	0
hsa-miR-6889-5p	0	0.38	0		0	0	15.32		0	0	0		0	0	0		0	0	0
hsa-miR-6891-3p	0	0	0		0	0	0		0	0	0		0	0	0		0	0	0
hsa-miR-6891-5p	0	0	0		0	0	0		0	0	0		0	0	0		0	0	0
hsa-miR-6892-5p	0	1.92	0		0	0	0		0	0	0		0	0	0		0	0	0
hsa-miR-6893-5p	0	0.77	2.16		0	0	0		0	0	0		0	0	0		0	0	0
hsa-miR-6894-3p	0	0	0		0	0	0		0	0	0		0	0	0		0	0	0
hsa-miR-6894-5p	0	0	0		1.67	0	0		0	0.79	0		1.9	0	0		0	0	0
hsa-miR-6895-3p	0	0	0		0	0	0		0	0	0		0	0	0		0	0	0
hsa-miR-6895-5p	0	0	0		0	0	0		0	0	0		0.27	0	0		0	0	0
hsa-miR-7-1-3p	1673.36	675.41	222.9		339.35	350.13	342.21		317.57	302.41	123.08		1005.78	184.97	295.64		186.46	0	109.81
hsa-miR-7-2-3p	5.86	0	0		0	0	0		0	0	0		0	0	0		0	0	0
hsa-miR-7-5p	356.41	711.82	406.85		269.31	488.77	102.15		448.9	266.88	87.91		301.44	724.36	166.14		31.29	16.05	8.45
hsa-miR-708-3p	0	0	0		0	0	0		3.23	0	0		0	0	0		0	0	12.67
hsa-miR-708-5p	0	0	0		0.42	0	0		1.61	0	0		0	0	0		1.96	0	12.67
hsa-miR-7106-3p	0	0	0		0	0	0		0	0	0		0	0	0		0	0	0
hsa-miR-7107-5p	0	0	0		0	0	0		0	1.58	0		0	0	0		0	0	0
hsa-miR-7108-3p	0	0	0		0	0	0		0	0	0		0	0	0		0	0	0
hsa-miR-7108-5p	0.53	0	0		0	0	0		0	0	3.52		0.27	0	0		0	0	0
hsa-miR-7109-3p	0	0	0		0	0	0		0	0	0		0	0	0		0	0	0
hsa-miR-7111-3p	0	0	0		0	0	0		0	0	0		0	0	0		0	0	0
hsa-miR-7111-5p	0	0	0		0	0	0		0.54	0	0		0	0	0		0	0	0
hsa-miR-7112-3p	0	0	0		0	0	0		0	0	0		0	0	0		2.61	0	0
hsa-miR-7112-5p	1.07	3.07	0		0	0	0		0	0.79	0		0	0	0		0	0	0
hsa-miR-7113-5p	0	0	0		0	0	0		0	0	0		0.27	0	2.44		0.65	0	0
hsa-miR-7114-3p	0	0	0		0	0	0		0	0	0		0	0	0		0	0	0
hsa-miR-7114-5p	0	0	0		0	0	0		0	3.16	0		0.27	0	0		0	0	0
hsa-miR-7151-3p	0	0	0		0	0	0		1.61	0	0		0	5.97	0		0	0	0
hsa-miR-7152-3p	0	0	0		0	0	0		0	0	0		0	0	0		0	0	0
hsa-miR-7152-5p	0	0	0		0	0	0		0	0	0		0	0	0		0	0	0
hsa-miR-7160-5p	0	0	0		0	0	0		0	0	0		0	0	0		0	0	0
hsa-miR-7161-5p	0	1.15	0		0	0	0		0	0	0		0	0	0		0	0	0
hsa-miR-744-3p	2.13	4.22	4.33		0	0	0		0	0	0		1.09	0	0		7.17	0	0
hsa-miR-744-5p	353.75	185.53	960.87		0	0	0		0.54	0.79	0		122.09	8.35	73.3		508.53	995.2	202.72
hsa-miR-758-3p	0	0	0		0	0	0		0	0	0		0	0	0		11.74	48.15	12.67
hsa-miR-758-5p	0	0	0		0	0	0		0	0	0		0	0	0		30.64	0	0
hsa-miR-760	23.97	18.4	389.54		5.42	9.54	122.58		10.23	1.58	43.96		1.09	0	17.1		11.74	48.15	0
hsa-miR-762	0	0	0		0	0	0		0	0	0		0.27	0	26.88		0	0	0
hsa-miR-765	2.13	0	0		0	1	0		0	0	1.76		0.81	0	0		0	0	0
hsa-miR-766-3p	26.64	11.88	4.33		14.59	16.58	45.97		9.69	18.95	17.58		6.24	0	2.44		37.16	16.05	12.67
hsa-miR-766-5p	7.99	4.22	0		0	4.02	15.32		1.08	3.16	7.03		0.54	0	0		3.91	0	0
hsa-miR-767-3p	0	0	0		0	0	0		1.08	1.58	3.52		0	0	0		0	0	0
hsa-miR-767-5p	0	0	0		15.01	11.05	25.54		169.01	91.59	33.41		3.53	3.58	0		0	0	0
hsa-miR-769-3p	4.26	4.22	73.58		4.59	2.51	15.32		3.77	0	3.52		0.54	1.19	7.33		11.08	16.05	0
hsa-miR-769-5p	98.56	95.45	60.6		9.59	29.14	10.22		61.9	31.58	22.86		22.52	33.41	12.22		103.66	64.21	84.47
hsa-miR-770-5p	0	0	0		0	0	0		0	0	0		0	0	0		22.17	48.15	4.22
hsa-miR-7702	0	0	0		0	0	0		0	0	0		0	0	0		0	0	0
hsa-miR-7703	1.07	0	0		0	0	0		0	0	0		0	0	0		0	0	0
hsa-miR-7704	120.93	60.95	112.53		211.36	458.63	1082.8		205.61	173.71	541.56		233.34	679.02	1666.33		211.89	3162.17	882.69
hsa-miR-7705	0.53	1.92	0		0	1	0		0	0.79	0		3.53	1.19	0		0	0	0
hsa-miR-7706	43.15	49.45	160.14		55.03	79.87	51.08		81.81	11.84	86.16		32.29	41.77	51.31		68.46	337.08	42.23
hsa-miR-7844-5p	0	0	0		0	0	0		0	0	0		0	0	0		0	0	0
hsa-miR-7845-5p	0	0	0		0	0	0		0	0	0		0.27	0	0		2.61	80.26	0
hsa-miR-7846-3p	0	0	0		0	0.5	0		0.54	0	0		0	0	0		0	0	0
hsa-miR-7847-3p	0	0.38	8.66		0	0	20.43		0	0	5.27		0	0	4.89		3.26	16.05	8.45
hsa-miR-7848-3p	0	0	0		0	0	0		0	0	0		0	0	0		0	0	0
hsa-miR-7850-5p	0	0	0		0	0.5	0		0	0	0		0	0	0		0	0	0
hsa-miR-7851-3p	13.85	14.95	0		0.42	8.04	0		1.61	0	0		0.54	3.58	0		2.61	0	0
hsa-miR-7853-5p	0	0	0		0	0	0		0	0	0		0	0	0		0	0	0
hsa-miR-7854-3p	5.86	2.68	19.48		3.34	0.5	0		1.08	0	3.52		0	0	7.33		1.3	0	4.22
hsa-miR-7855-5p	0	0	0		0	0	0		1.61	0	0		0	0	0		0	0	0
hsa-miR-7974	172.08	473.01	0		17.09	87.41	0		52.21	257.4	0		13.29	39.38	0		3.91	48.15	0
hsa-miR-7975	6.39	1.92	0		0.83	4.02	0		0.54	0	1.76		1.09	0	0		0.65	16.05	0
hsa-miR-7976	12.25	3.45	2.16		2.08	3.52	10.22		1.61	1.58	3.52		8.41	2.39	2.44		3.26	0	21.12
hsa-miR-7977	249.86	55.96	60.6		113.81	222.03	91.94		68.9	57.64	42.2		329.38	36.99	26.88		220.37	353.14	679.97
hsa-miR-802	1.07	0	0		0	0	0		3.77	5.53	8.79		2.17	1.19	61.08		0	0	4.22
hsa-miR-8054	0	0	2.16		0	0	0		0	0	0		0	0	0		0	0	0
hsa-miR-8061	0	0	19.48		0	0	0		0	0	1.76		0	0	0		0	0	0
hsa-miR-8072	0	0	2.16		0	0	0		0	0	0		0.54	0	0		0	0	0
hsa-miR-8075	0	0	10.82		0	0	5.11		0	0	0		0	0	0		0	0	0
hsa-miR-8085	0	0	0		0	0	0		0	0	0		0	0	0		0	0	0
hsa-miR-8485	0	0	0		0.42	0	0		2.15	0	1.76		0	0	0		0	64.21	0
hsa-miR-873-3p	0	0	0		0	0	0		0	0	0		0	0	0		0	0	0
hsa-miR-873-5p	0	0	0		0	0	0		0	0	0		0.27	0	0		0	0	0
hsa-miR-874-3p	1.07	0.38	15.15		16.26	6.53	66.4		3.23	0	56.27		157.64	23.87	285.87		17.6	0	97.14
hsa-miR-874-5p	0	0	0		1.25	7.03	0		1.08	0	3.52		7.6	5.97	0		3.26	0	0
hsa-miR-875-3p	0	0	0		0	0	0		13.46	0	0		0	0	0		0	0	0
hsa-miR-875-5p	0	0	0		0	0	0		8.61	0	0		0	0	0		0	0	0
hsa-miR-877-3p	0.53	0	0		0	0	5.11		0	0.79	0		0.27	0	0		0	64.21	8.45
hsa-miR-877-5p	271.7	136.84	471.78		42.11	61.79	219.62		40.91	10.26	59.78		33.64	9.55	24.43		127.13	353.14	97.14
hsa-miR-885-3p	0	0	0		0	0	0		0	0	0		0	0	0		0	0	0
hsa-miR-885-5p	0	0	0		0	0	0		0	0	5.27		0	0	4.89		0	0	33.79
hsa-miR-887-3p	0	0	0		0	0	0		4.84	0	0		0	0	0		198.2	288.93	198.5
hsa-miR-887-5p	0	0	0		0	0	0		0	0	0		0	0	0		0.65	0	0
hsa-miR-888-5p	0	0	0		0.42	2.01	0		5.38	6.32	1.76		0.27	0	0		0	0	0
hsa-miR-889-3p	1.6	5.75	0		0	0	0		0	0	0		1.63	1.19	0		593.29	593.91	772.89
hsa-miR-891a-3p	0	0	0		0	0	0		0.54	0	0		0	0	0		0	0	0
hsa-miR-891a-5p	0	0	0		0	0	0		0	0	0		1.09	0	0		0	0	0
hsa-miR-892a	0	0	0		0	0	0		0.54	0	1.76		0	0	0		0	0	0
hsa-miR-892c-5p	0	0	0		0	0	0		0	0	1.76		0	0	0		0	0	0
hsa-miR-9-3p	87.9	65.55	43.28		87.13	43.7	61.29		44.67	22.9	28.13		68.37	11.93	31.76		0.65	0	0
hsa-miR-9-5p	2181.61	4255.21	835.35		3176.68	4598.38	270.7		2096.48	781.68	128.36		1165.32	1690.98	283.42		7.82	80.26	4.22
hsa-miR-922	0	0	0		0	0	0		0	0	0		0	0	0		0	0	0
hsa-miR-92a-1-5p	22.91	36.8	300.81		506.52	482.74	515.86		154.48	212.4	261.99		83.84	89.5	73.3		7.17	0	0
hsa-miR-92a-2-5p	0	0	0		0	0	0		0	0	0		0	0	0		0	0	0
hsa-miR-92a-3p	31825.3	33892.6	126821		155586	118159	473142		96340.1	69907.1	494474		64483.8	52678.1	302652		15064.4	30401.8	50697.9
hsa-miR-92b-3p	3313.7	3029.75	12140.7		1933.11	1293.01	6180.12		1181.99	1125.94	9721.63		201.59	58.47	684.12		2088.9	25554.2	4679.55
hsa-miR-92b-5p	60.2	23.38	43.28		20.43	10.55	86.83		6.46	8.69	35.17		3.53	0	0		37.16	224.72	21.12
hsa-miR-93-3p	175.81	132.63	93.06		121.73	138.64	66.4		268.05	150.81	232.1		89.26	27.45	90.4		159.08	80.26	54.9
hsa-miR-93-5p	24730.2	29558.8	29427.6		32652.3	52575	19194.1		58773.5	30953.9	21212.1		13490.6	16619.8	9262.56		7094.06	7897.4	9093.02
hsa-miR-933	0	0	0		0	0	0		0	0	0		0	0	0		0	0	0
hsa-miR-934	0	0	0		0.83	2.51	0		1.08	0	0		13.29	42.96	0		0	0	0
hsa-miR-935	10.65	4.6	43.28		1.67	0	0		5.38	8.69	42.2		0.81	0	2.44		1.96	0	25.34
hsa-miR-937-3p	9.06	12.27	23.81		0.42	2.01	0		5.38	2.37	7.03		2.17	3.58	14.66		3.91	0	0
hsa-miR-937-5p	1.07	0	0		0	1	0		0.54	0	0		0	0	4.89		0	0	0
hsa-miR-939-3p	1.6	0	0		0.42	1	0		0	0	0		0	0	2.44		0.65	0	0
hsa-miR-939-5p	1.07	2.3	0		0	0	0		1.08	1.58	0		0.81	0	0		1.3	0	0
hsa-miR-940	2.66	2.68	10.82		2.08	0.5	15.32		1.61	3.16	12.31		9.22	0	9.77		20.21	0	0
hsa-miR-941	206.71	195.88	385.21		330.17	315.97	127.69		189.46	146.07	177.59		214.07	124.11	136.82		123.22	1910.14	12.67
hsa-miR-942-3p	3.73	4.98	0		7.09	9.54	5.11		5.92	6.32	7.03		1.9	3.58	4.89		1.3	0	0
hsa-miR-942-5p	10.12	5.75	2.16		5.84	5.02	10.22		5.92	10.26	7.03		5.16	2.39	7.33		0	0	0
hsa-miR-943	0	0	0		0	1	0		0	0	0		1.09	0	0		0	0	0
hsa-miR-944	1.6	0	0		0	2.01	0		0	0	0		0	0	0		0	0	0
hsa-miR-95-3p	99.09	93.91	84.4		48.36	49.73	71.51		242.21	92.38	89.67		536.13	632.48	1040.85		0	0	21.12
hsa-miR-95-5p	4.26	0.77	0		0.42	0.5	0		5.38	0	0		4.61	3.58	12.22		0	0	0
hsa-miR-96-3p	0	0	0		0	1	0		0	0	0		0.54	0	0		0	0	0
hsa-miR-96-5p	676.06	423.18	328.95		250.13	183.85	71.51		634.6	414.53	103.74		1460.52	565.65	579.06		0.65	16.05	0
hsa-miR-98-3p	4.26	4.98	2.16		2.08	1	0		3.77	0.79	0		2.71	0	0		4.56	0	12.67
hsa-miR-98-5p	2088.91	3203.39	2739.77		2083.19	2758.33	607.8		3396.35	1034.35	378.03		1233.15	1780.48	586.39		2270.8	1284.13	1119.21
hsa-miR-9898	2.13	0	2.16		0	0.5	0		0.54	0	0		2.17	0	0		0	0	0
hsa-miR-9899	0	0	0		0	0	0		0	1.58	0		0	0	0		0	0	0
hsa-miR-9901	33.56	6.52	8.66		67.54	98.46	1966.4		26.91	79.75	2917.02		40.97	25.06	9042.66		22.17	0	177.38
hsa-miR-9902	0	0	0		0	0	0		0	0	0		0	0	0		0	0	0
hsa-miR-9903	3.73	2.68	0		0	0	0		1.08	0	0		1.9	4.77	0		0	0	0
hsa-miR-9985	3.73	1.92	4.33		10.84	23.11	5.11		11.84	11.84	8.79		31.47	13.13	9.77		2.61	0	12.67
hsa-miR-9986	0	0.77	0		0	0	0		0	0	0		0.54	2.39	0		0	0	0
hsa-miR-99a-3p	0	0	2.16		2.92	1	0		29.6	7.9	0		0	0	2.44		0	0	12.67
hsa-miR-99a-5p	47.95	43.7	653.56		474	480.74	669.09		2184.75	571.66	1506.86		72.17	334.14	2594.79		25.43	513.65	4759.79
hsa-miR-99b-3p	422.47	622.89	452.3		160.92	176.32	265.59		271.28	196.61	253.19		90.08	122.92	144.15		563.3	2231.18	498.36
hsa-miR-99b-5p	905.14	1092.07	2352.39		507.77	422.46	398.39		539.86	373.47	780.68		404.81	412.9	930.9		3218.11	10016.2	1364.16

## Sheet: NGS reads - EVs
customerID	EVs HCT116	EVs SW620	EVs SW480	EVs SW1116	EVs CCD841
#uniSp.2	6803.97	219.62	156.49	112.39	2572.06
#uniSp.4	32.46	5.11	1.76	4.89	33.79
#uniSp.5	0	0	0	0	0
hsa-let-7a-2-3p	0	0	0	0	0
hsa-let-7a-3p	108.21	76.61	33.41	75.74	139.37
hsa-let-7a-5p	389.54	45.97	58.02	180.8	164.71
hsa-let-7b-3p	8.66	5.11	14.07	9.77	8.45
hsa-let-7b-5p	818.03	260.48	246.16	779.41	215.39
hsa-let-7c-5p	54.1	5.11	19.34	14.66	8.45
hsa-let-7d-3p	110.37	25.54	112.53	68.41	101.36
hsa-let-7d-5p	43.28	20.43	8.79	2.44	0
hsa-let-7e-3p	0	0	1.76	0	21.12
hsa-let-7e-5p	45.45	5.11	8.79	21.99	160.49
hsa-let-7f-1-3p	0	0	1.76	0	8.45
hsa-let-7f-2-3p	6.49	45.97	5.27	9.77	16.89
hsa-let-7f-5p	3503.7	526.08	573.2	2133	1816.07
hsa-let-7g-3p	4.33	0	0	0	0
hsa-let-7g-5p	813.71	97.04	138.91	334.73	215.39
hsa-let-7i-3p	19.48	0	1.76	9.77	8.45
hsa-let-7i-5p	20431.4	2497.59	1626.43	3904.4	5904.34
hsa-miR-1-3p	0	0	0	0	0
hsa-miR-100-3p	12.98	0	0	0	38.01
hsa-miR-100-5p	51179.1	3370.98	3564.07	3288.69	31240.6
hsa-miR-101-2-5p	0	0	0	0	0
hsa-miR-101-3p	1363.39	965.32	687.49	2404.21	5600.25
hsa-miR-101-5p	2.16	0	0	0	0
hsa-miR-10392-5p	0	0	0	0	0
hsa-miR-10393-3p	0	0	0	0	0
hsa-miR-10393-5p	0	0	0	0	0
hsa-miR-10394-3p	2.16	5.11	3.52	19.55	0
hsa-miR-10394-5p	0	5.11	0	0	0
hsa-miR-10395-3p	2.16	5.11	0	0	0
hsa-miR-10396a-3p	2.16	0	14.07	39.09	0
hsa-miR-10396a-5p	82.24	684.41	1934.13	2944.18	185.83
hsa-miR-10396b-3p	2.16	15.32	22.86	244.33	21.12
hsa-miR-10396b-5p	82.24	699.73	1937.64	2997.93	185.83
hsa-miR-10397-3p	0	0	0	0	0
hsa-miR-10397-5p	0	0	0	0	0
hsa-miR-10398-5p	0	0	0	0	0
hsa-miR-10399-3p	6.49	0	5.27	4.89	0
hsa-miR-10399-5p	8.66	5.11	0	4.89	0
hsa-miR-103a-1-5p	0	0	0	0	0
hsa-miR-103a-2-5p	2.16	0	7.03	2.44	59.13
hsa-miR-103a-3p	13991	12630.9	5438.41	10914.2	23815.9
hsa-miR-103b	0	0	0	0	0
hsa-miR-10400-5p	19.48	40.86	12.31	75.74	0
hsa-miR-10401-3p	10.82	188.98	68.57	271.21	152.04
hsa-miR-10401-5p	0	20.43	1.76	12.22	0
hsa-miR-105-3p	0	0	0	0	0
hsa-miR-105-5p	0	5.11	17.58	2.44	0
hsa-miR-10522-5p	0	0	0	0	0
hsa-miR-10523-5p	0	0	0	0	0
hsa-miR-10524-5p	0	0	1.76	0	0
hsa-miR-10525-3p	0	0	0	0	0
hsa-miR-10526-3p	2.16	0	0	0	21.12
hsa-miR-10527-5p	56.27	5.11	3.52	31.76	0
hsa-miR-106a-3p	0	0	0	0	0
hsa-miR-106a-5p	2.16	0	0	7.33	0
hsa-miR-106b-3p	2172.77	1149.2	2356.12	1316.94	616.62
hsa-miR-106b-5p	28.13	25.54	3.52	26.88	46.46
hsa-miR-107	8277.73	8887.12	3472.64	6008.08	8784.71
hsa-miR-10a-3p	175.29	679.3	1343.34	185.69	299.86
hsa-miR-10a-5p	887.29	1026.62	6458.23	2321.14	696.86
hsa-miR-10b-3p	54.1	10.22	10.55	7.33	0
hsa-miR-10b-5p	201.26	15.32	58.02	53.75	160.49
hsa-miR-11399	0	0	0	0	0
hsa-miR-11400	0	0	0	0	0
hsa-miR-11401	0	0	0	0	0
hsa-miR-1178-3p	0	0	0	0	0
hsa-miR-1179	0	0	3.52	0	12.67
hsa-miR-1180-3p	335.44	618.01	372.76	114.84	50.68
hsa-miR-1180-5p	6.49	0	5.27	4.89	8.45
hsa-miR-1185-1-3p	0	0	0	0	8.45
hsa-miR-1185-2-3p	0	0	0	0	8.45
hsa-miR-1185-5p	10.82	0	0	0	130.93
hsa-miR-1197	0	0	0	0	12.67
hsa-miR-1202	0	5.11	0	0	0
hsa-miR-1207-5p	0	5.11	1.76	0	0
hsa-miR-12114	2.16	0	0	0	0
hsa-miR-12116	0	0	0	0	0
hsa-miR-12121	0	0	0	0	0
hsa-miR-12122	0	0	0	0	0
hsa-miR-12130	0	0	0	0	0
hsa-miR-12135	0	0	0	0	0
hsa-miR-12136	32.46	35.75	5.27	4.89	16.89
hsa-miR-122-3p	4.33	0	5.27	7.33	4.22
hsa-miR-122-5p	277.01	76.61	717.39	715.89	768.66
hsa-miR-1224-3p	4.33	0	0	0	0
hsa-miR-1224-5p	49.77	15.32	8.79	4.89	0
hsa-miR-1226-3p	12.98	0	0	0	0
hsa-miR-1226-5p	6.49	0	0	0	29.56
hsa-miR-1227-3p	4.33	0	0	0	0
hsa-miR-1228-3p	0	0	0	0	0
hsa-miR-1228-5p	0	0	0	0	0
hsa-miR-1229-3p	2.16	0	0	0	0
hsa-miR-122b-5p	0	0	3.52	0	8.45
hsa-miR-1233-3p	0	0	0	0	0
hsa-miR-1233-5p	0	0	0	0	0
hsa-miR-1234-3p	2.16	0	0	0	0
hsa-miR-1236-5p	2.16	0	1.76	0	0
hsa-miR-1237-3p	0	0	0	4.89	0
hsa-miR-1238-3p	0	0	0	0	0
hsa-miR-124-3p	0	0	8.79	0	0
hsa-miR-124-5p	0	0	0	0	0
hsa-miR-1243	0	0	0	0	0
hsa-miR-1244	0	0	0	0	0
hsa-miR-1245a	0	0	0	0	33.79
hsa-miR-1245b-3p	0	0	0	0	0
hsa-miR-1246	29620.2	16722.1	8211.25	5133.38	42128.6
hsa-miR-1247-3p	17.31	71.51	40.44	31.76	0
hsa-miR-1247-5p	283.5	4974.74	3305.6	8578.44	8.45
hsa-miR-1248	0	0	0	0	0
hsa-miR-1249-3p	0	0	0	2.44	25.34
hsa-miR-1249-5p	0	0	0	0	0
hsa-miR-1250-5p	0	0	5.27	2.44	0
hsa-miR-1252-5p	0	0	0	0	0
hsa-miR-1253	0	0	1.76	0	0
hsa-miR-1255a	0	0	0	0	0
hsa-miR-1255b-5p	0	0	0	0	0
hsa-miR-1256	0	0	0	0	0
hsa-miR-1257	0	0	0	0	0
hsa-miR-1258	6.49	0	0	0	0
hsa-miR-125a-3p	255.37	199.19	218.03	180.8	194.28
hsa-miR-125a-5p	5717.59	730.38	2656.79	3630.75	3366.06
hsa-miR-125b-1-3p	696.84	66.4	28.13	7.33	1030.51
hsa-miR-125b-2-3p	10.82	5.11	21.1	63.53	46.46
hsa-miR-125b-5p	8115.43	117.47	346.38	652.36	6656.11
hsa-miR-126-3p	670.88	362.64	334.08	483.77	2082.15
hsa-miR-126-5p	551.85	219.62	374.52	298.08	1195.23
hsa-miR-1260a	49.77	25.54	40.44	26.88	641.96
hsa-miR-1260b	49.77	30.65	38.68	26.88	722.2
hsa-miR-1261	0	0	0	0	4.22
hsa-miR-1262	6.49	0	10.55	12.22	0
hsa-miR-1264	0	0	0	0	0
hsa-miR-1266-3p	0	10.22	0	0	0
hsa-miR-1266-5p	12.98	5.11	0	0	0
hsa-miR-1267	0	0	0	4.89	4.22
hsa-miR-1268a	4.33	5.11	5.27	0	0
hsa-miR-1268b	2.16	0	0	0	0
hsa-miR-1269a	0	0	0	0	4.22
hsa-miR-1269b	0	0	0	0	0
hsa-miR-127-3p	753.11	188.98	511.66	747.65	8328.58
hsa-miR-127-5p	0	0	1.76	9.77	206.95
hsa-miR-1270	0	0	0	0	0
hsa-miR-1271-3p	0	0	0	0	0
hsa-miR-1271-5p	2.16	35.75	17.58	2.44	25.34
hsa-miR-1272	0	0	0	0	0
hsa-miR-1273c	0	0	1.76	2.44	0
hsa-miR-1273h-3p	0	0	0	0	0
hsa-miR-1273h-5p	62.76	15.32	10.55	9.77	8.45
hsa-miR-1275	2.16	5.11	14.07	12.22	0
hsa-miR-1276	0	0	3.52	0	0
hsa-miR-1277-3p	0	0	0	0	0
hsa-miR-1277-5p	0	5.11	0	2.44	54.9
hsa-miR-1278	0	0	0	0	0
hsa-miR-128-1-5p	47.61	10.22	5.27	9.77	21.12
hsa-miR-128-3p	3116.32	5127.97	2723.6	2526.38	2745.22
hsa-miR-1281	0	0	0	0	0
hsa-miR-1283	0	0	0	0	0
hsa-miR-1284	0	0	0	0	0
hsa-miR-1285-3p	19.48	122.58	65.06	34.21	8.45
hsa-miR-1285-5p	402.53	107.26	161.76	41.54	16.89
hsa-miR-1286	0	0	0	0	0
hsa-miR-1287-3p	0	0	0	0	0
hsa-miR-1287-5p	93.06	10.22	1.76	0	4.22
hsa-miR-1288-3p	0	5.11	0	0	12.67
hsa-miR-1289	0	0	1.76	0	0
hsa-miR-129-1-3p	0	0	0	0	0
hsa-miR-129-5p	15.15	0	7.03	9.77	4.22
hsa-miR-1290	21426.9	3493.56	2051.93	364.05	2656.53
hsa-miR-1291	15.15	45.97	26.37	53.75	0
hsa-miR-1292-3p	0	0	1.76	0	0
hsa-miR-1292-5p	34.63	30.65	17.58	9.77	21.12
hsa-miR-1293	64.92	0	1.76	4.89	0
hsa-miR-1294	15.15	0	1.76	0	0
hsa-miR-1295a	2.16	0	0	0	0
hsa-miR-1296-3p	0	0	0	0	0
hsa-miR-1296-5p	10.82	5.11	5.27	0	0
hsa-miR-1297	0	0	0	0	0
hsa-miR-1298-3p	0	0	0	0	0
hsa-miR-1298-5p	0	0	0	0	0
hsa-miR-1299	0	0	0	0	0
hsa-miR-1301-3p	129.85	10.22	45.72	17.1	12.67
hsa-miR-1301-5p	0	0	0	0	0
hsa-miR-1302	0	0	0	0	0
hsa-miR-1303	2.16	30.65	19.34	34.21	0
hsa-miR-1304-3p	101.71	204.3	124.84	65.97	8.45
hsa-miR-1304-5p	10.82	5.11	3.52	0	0
hsa-miR-1306-3p	21.64	5.11	0	4.89	0
hsa-miR-1306-5p	4.33	10.22	8.79	9.77	8.45
hsa-miR-1307-3p	2477.91	2850.01	1811.05	4288	2791.68
hsa-miR-1307-5p	75.74	51.08	43.96	100.18	67.57
hsa-miR-130a-3p	776.92	20.43	61.54	78.19	1169.89
hsa-miR-130a-5p	0	0	0	0	0
hsa-miR-130b-3p	1235.71	1496.51	757.83	539.97	1727.38
hsa-miR-130b-5p	64.92	20.43	40.44	17.1	63.35
hsa-miR-132-3p	1517.04	1327.96	2155.67	483.77	920.71
hsa-miR-132-5p	47.61	66.4	59.78	12.22	33.79
hsa-miR-1322	0	0	0	0	0
hsa-miR-1323	0	0	1.76	0	0
hsa-miR-133a-3p	56.27	480.11	254.95	87.96	608.17
hsa-miR-133a-5p	0	0	0	0	0
hsa-miR-133b	4.33	5.11	3.52	0	12.67
hsa-miR-134-3p	0	0	0	0	0
hsa-miR-134-5p	4.33	0	0	0	350.54
hsa-miR-1343-3p	30.3	0	8.79	4.89	0
hsa-miR-1343-5p	6.49	10.22	8.79	0	0
hsa-miR-135a-2-3p	0	5.11	0	0	0
hsa-miR-135a-3p	2.16	0	0	0	0
hsa-miR-135a-5p	0	10.22	0	0	0
hsa-miR-135b-3p	6.49	0	0	0	0
hsa-miR-135b-5p	38.95	15.32	8.79	58.64	0
hsa-miR-136-3p	25.97	30.65	42.2	92.85	6208.43
hsa-miR-136-5p	4.33	10.22	0	4.89	641.96
hsa-miR-138-1-3p	0	0	3.52	0	0
hsa-miR-138-5p	2.16	56.18	163.52	7.33	0
hsa-miR-139-3p	101.71	0	21.1	4.89	0
hsa-miR-139-5p	289.99	10.22	58.02	39.09	92.92
hsa-miR-140-3p	1162.13	852.96	715.63	415.36	3028.19
hsa-miR-140-5p	28.13	40.86	8.79	0	54.9
hsa-miR-141-3p	595.13	51.08	170.55	3059.02	16.89
hsa-miR-141-5p	21.64	0	1.76	17.1	0
hsa-miR-142-3p	51.94	102.15	17.58	80.63	168.94
hsa-miR-142-5p	23.81	61.29	10.55	58.64	130.93
hsa-miR-143-3p	560.51	367.74	235.61	339.62	56581.1
hsa-miR-143-5p	4.33	0	3.52	0	325.2
hsa-miR-144-3p	248.87	5.11	10.55	56.2	333.65
hsa-miR-144-5p	121.19	25.54	28.13	31.76	329.43
hsa-miR-145-3p	38.95	5.11	8.79	26.88	789.78
hsa-miR-145-5p	339.77	127.69	116.05	310.3	4274.1
hsa-miR-1468-5p	190.44	30.65	158.25	197.91	266.08
hsa-miR-1469	0	0	0	0	29.56
hsa-miR-146a-3p	0	0	0	0	0
hsa-miR-146a-5p	41.12	194.09	703.32	36.65	755.99
hsa-miR-146b-3p	8.66	0	0	0	0
hsa-miR-146b-5p	101.71	20.43	24.62	41.54	76.02
hsa-miR-147b-3p	6.49	5.11	0	12.22	0
hsa-miR-147b-5p	0	0	0	0	0
hsa-miR-148a-3p	2123	2221.78	1953.47	2846.45	6575.86
hsa-miR-148a-5p	0	20.43	5.27	2.44	4.22
hsa-miR-148b-3p	911.09	352.42	121.32	288.31	608.17
hsa-miR-148b-5p	2.16	20.43	0	7.33	0
hsa-miR-149-3p	2.16	15.32	3.52	7.33	12.67
hsa-miR-149-5p	268.35	97.04	112.53	131.94	181.61
hsa-miR-150-3p	0	15.32	167.04	0	0
hsa-miR-150-5p	251.04	71.51	406.17	163.7	266.08
hsa-miR-151a-3p	3663.84	786.56	534.52	1971.75	1229.01
hsa-miR-151a-5p	921.91	66.4	149.46	652.36	257.63
hsa-miR-151b	322.45	30.65	61.54	222.34	54.9
hsa-miR-152-3p	279.17	199.19	214.51	153.93	979.83
hsa-miR-152-5p	0	10.22	0	0	0
hsa-miR-153-3p	12.98	5.11	3.52	4.89	8.45
hsa-miR-153-5p	6.49	15.32	3.52	0	0
hsa-miR-1537-3p	0	5.11	3.52	0	0
hsa-miR-1537-5p	0	0	0	0	0
hsa-miR-1538	6.49	5.11	5.27	2.44	25.34
hsa-miR-154-3p	0	0	0	0	380.11
hsa-miR-154-5p	0	0	0	0	109.81
hsa-miR-155-3p	0	0	0	0	0
hsa-miR-155-5p	19.48	5.11	12.31	48.87	135.15
hsa-miR-1587	0	0	0	0	0
hsa-miR-15a-3p	0	0	0	0	0
hsa-miR-15a-5p	796.39	919.36	849.26	1443.99	3273.15
hsa-miR-15b-3p	28.13	45.97	28.13	24.43	122.48
hsa-miR-15b-5p	30.3	10.22	33.41	43.98	50.68
hsa-miR-16-1-3p	0	0	12.31	2.44	25.34
hsa-miR-16-2-3p	93.06	168.55	281.33	425.13	164.71
hsa-miR-16-5p	9184.5	5240.34	9818.33	9866.06	4290.99
hsa-miR-17-3p	17.31	45.97	10.55	53.75	16.89
hsa-miR-17-5p	642.74	623.12	182.86	322.52	92.92
hsa-miR-181a-2-3p	34.63	321.77	302.43	229.67	1288.14
hsa-miR-181a-3p	140.67	173.66	52.75	114.84	473.02
hsa-miR-181a-5p	5892.88	12554.3	5473.58	13958.6	25353.2
hsa-miR-181b-2-3p	0	5.11	0	2.44	0
hsa-miR-181b-3p	0	0	0	0	0
hsa-miR-181b-5p	3559.97	16282.8	5104.34	6122.92	9029.67
hsa-miR-181c-3p	17.31	66.4	42.2	9.77	156.27
hsa-miR-181c-5p	69.25	306.45	182.86	78.19	498.36
hsa-miR-181d-3p	0	5.11	1.76	0	0
hsa-miR-181d-5p	248.87	1271.78	791.23	188.13	435.01
hsa-miR-182-3p	0	0	0	2.44	0
hsa-miR-182-5p	854.82	199.19	305.94	1145.91	0
hsa-miR-1827	0	0	0	0	0
hsa-miR-183-3p	36.79	10.22	12.31	39.09	0
hsa-miR-183-5p	973.85	337.1	323.53	928.46	0
hsa-miR-184	6.49	5.11	0	0	0
hsa-miR-1843	30.3	15.32	5.27	4.89	54.9
hsa-miR-185-3p	62.76	0	17.58	4.89	25.34
hsa-miR-185-5p	36.79	10.22	21.1	26.88	46.46
hsa-miR-186-3p	0	0	0	0	0
hsa-miR-186-5p	1482.42	480.11	383.31	830.72	937.6
hsa-miR-187-3p	4.33	0	1.76	0	0
hsa-miR-187-5p	0	0	0	0	0
hsa-miR-188-3p	2.16	0	0	0	0
hsa-miR-188-5p	6.49	5.11	3.52	7.33	8.45
hsa-miR-18a-3p	88.73	255.38	149.46	95.29	8.45
hsa-miR-18a-5p	28.13	10.22	7.03	2.44	42.23
hsa-miR-18b-3p	0	0	0	0	0
hsa-miR-18b-5p	0	0	0	0	0
hsa-miR-1908-3p	0	5.11	1.76	0	4.22
hsa-miR-1908-5p	10.82	61.29	10.55	4.89	4.22
hsa-miR-1909-5p	2.16	0	0	0	0
hsa-miR-190a-3p	0	0	0	0	0
hsa-miR-190a-5p	25.97	0	1.76	56.2	101.36
hsa-miR-190b-5p	188.28	173.66	56.27	21.99	16.89
hsa-miR-191-3p	119.03	20.43	68.57	12.22	42.23
hsa-miR-191-5p	11207.9	5122.86	7966.85	6687.32	6867.28
hsa-miR-1910-3p	2.16	0	1.76	0	21.12
hsa-miR-1910-5p	75.74	5.11	3.52	9.77	0
hsa-miR-1911-5p	0	0	0	0	0
hsa-miR-1912-3p	0	0	0	0	0
hsa-miR-1912-5p	0	0	0	0	0
hsa-miR-1914-3p	8.66	5.11	0	4.89	0
hsa-miR-1914-5p	0	0	0	0	0
hsa-miR-1915-3p	0	5.11	5.27	2.44	0
hsa-miR-1915-5p	0	0	0	0	0
hsa-miR-192-3p	0	0	0	12.22	0
hsa-miR-192-5p	80.07	1598.66	388.58	16712.2	160.49
hsa-miR-193a-3p	0	0	7.03	2.44	97.14
hsa-miR-193a-5p	287.83	10.22	87.91	34.21	88.69
hsa-miR-193b-3p	430.66	76.61	216.27	188.13	367.44
hsa-miR-193b-5p	512.89	20.43	72.09	109.95	8.45
hsa-miR-194-3p	2.16	148.12	58.02	442.24	0
hsa-miR-194-5p	2.16	10.22	7.03	410.47	0
hsa-miR-195-3p	0	0	0	0	0
hsa-miR-195-5p	4.33	0	0	0	0
hsa-miR-196a-1-3p	58.43	81.72	119.56	237	0
hsa-miR-196a-3p	2.16	5.11	0	12.22	0
hsa-miR-196a-5p	5615.87	8177.17	4126.72	5177.36	0
hsa-miR-196b-3p	0	0	0	0	0
hsa-miR-196b-5p	4544.64	3299.47	977.61	2289.38	42.23
hsa-miR-197-3p	88.73	51.08	26.37	19.55	21.12
hsa-miR-197-5p	0	0	0	0	0
hsa-miR-1972	2.16	0	10.55	9.77	0
hsa-miR-1973	0	0	0	0	0
hsa-miR-1976	0	0	0	0	0
hsa-miR-198	0	0	0	0	0
hsa-miR-199a-3p	93.06	30.65	43.96	56.2	2149.72
hsa-miR-199a-5p	62.76	45.97	31.65	85.52	4941.4
hsa-miR-199b-3p	93.06	30.65	43.96	56.2	2149.72
hsa-miR-199b-5p	54.1	35.75	24.62	36.65	211.17
hsa-miR-19a-3p	1493.24	5214.8	1167.51	1949.76	1288.14
hsa-miR-19a-5p	0	0	0	0	0
hsa-miR-19b-1-5p	0	0	0	0	0
hsa-miR-19b-3p	5273.94	26497.9	6526.8	13054.6	4350.12
hsa-miR-200a-3p	1064.74	403.5	225.06	4810.86	42.23
hsa-miR-200a-5p	203.43	40.86	63.3	205.24	4.22
hsa-miR-200b-3p	805.05	357.53	339.35	3357.1	12.67
hsa-miR-200b-5p	478.27	352.42	321.77	991.98	12.67
hsa-miR-200c-3p	14832.8	158.33	4058.15	29967.1	54.9
hsa-miR-200c-5p	28.13	0	17.58	17.1	0
hsa-miR-202-3p	0	0	0	0	0
hsa-miR-203a-3p	3966.82	311.56	907.28	12368	139.37
hsa-miR-203a-5p	0	0	0	0	0
hsa-miR-203b-3p	8.66	0	3.52	17.1	0
hsa-miR-204-3p	60.6	81.72	121.32	156.37	126.7
hsa-miR-204-5p	8.66	0	15.82	14.66	38.01
hsa-miR-205-3p	0	0	0	0	0
hsa-miR-205-5p	376.56	0	1.76	2.44	12.67
hsa-miR-206	0	0	0	0	0
hsa-miR-208b-3p	0	0	0	2.44	54.9
hsa-miR-20a-3p	0	25.54	0	0	0
hsa-miR-20a-5p	173.13	311.56	96.71	205.24	54.9
hsa-miR-20b-3p	0	0	0	0	0
hsa-miR-20b-5p	2.16	0	1.76	2.44	4.22
hsa-miR-21-3p	519.39	280.91	490.56	503.32	899.59
hsa-miR-21-5p	205982	36033.7	56358.7	180638	150037
hsa-miR-210-3p	1711.81	352.42	163.52	361.61	2576.29
hsa-miR-210-5p	0	0	0	0	16.89
hsa-miR-211-5p	0	0	0	0	0
hsa-miR-2110	318.12	107.26	40.44	90.4	21.12
hsa-miR-2114-3p	0	0	0	0	0
hsa-miR-2115-3p	2.16	0	10.55	0	21.12
hsa-miR-2115-5p	0	0	0	0	0
hsa-miR-2116-3p	0	5.11	10.55	0	21.12
hsa-miR-2116-5p	4.33	10.22	5.27	0	0
hsa-miR-212-3p	19.48	20.43	63.3	7.33	0
hsa-miR-212-5p	0	0	5.27	0	0
hsa-miR-214-3p	23.81	20.43	47.47	109.95	519.48
hsa-miR-214-5p	0	0	0	0	0
hsa-miR-215-3p	0	0	0	7.33	0
hsa-miR-215-5p	25.97	10.22	5.27	654.81	29.56
hsa-miR-216a-3p	0	5.11	0	0	0
hsa-miR-216a-5p	0	45.97	0	0	109.81
hsa-miR-216b-5p	0	0	0	0	12.67
hsa-miR-217-5p	0	188.98	1.76	2.44	443.46
hsa-miR-218-5p	32.46	5.11	1.76	9.77	46.46
hsa-miR-219a-1-3p	73.58	35.75	35.17	21.99	0
hsa-miR-219a-5p	2.16	0	0	0	0
hsa-miR-219b-3p	0	0	0	0	0
hsa-miR-219b-5p	0	0	0	2.44	0
hsa-miR-22-3p	1207.58	791.67	1244.87	2186.76	13151.7
hsa-miR-22-5p	8.66	51.08	33.41	31.76	249.18
hsa-miR-221-3p	108809	53700.7	62903.1	45115.6	95394.4
hsa-miR-221-5p	318.12	35.75	42.2	63.53	139.37
hsa-miR-222-3p	28252.5	3738.72	5939.53	8510.02	16830.3
hsa-miR-222-5p	129.85	81.72	49.23	26.88	67.57
hsa-miR-223-3p	56.27	61.29	40.44	70.86	249.18
hsa-miR-223-5p	4.33	0	0	0	0
hsa-miR-224-3p	6.49	10.22	3.52	92.85	0
hsa-miR-224-5p	1084.22	2666.14	849.26	18344.3	1385.28
hsa-miR-2276-3p	8.66	20.43	49.23	21.99	33.79
hsa-miR-2277-3p	2.16	0	3.52	0	0
hsa-miR-2277-5p	0	0	1.76	4.89	29.56
hsa-miR-2278	17.31	15.32	5.27	0	0
hsa-miR-2355-3p	12.98	0	0	12.22	50.68
hsa-miR-2355-5p	0	0	0	2.44	59.13
hsa-miR-23a-3p	9922.46	18085.8	15824.7	28349.7	42947.9
hsa-miR-23a-5p	95.22	56.18	33.41	26.88	50.68
hsa-miR-23b-3p	1798.38	4428.24	2730.64	5272.65	10212.2
hsa-miR-23b-5p	6.49	25.54	24.62	4.89	16.89
hsa-miR-23c	2.16	20.43	8.79	14.66	16.89
hsa-miR-24-1-5p	0	5.11	1.76	2.44	8.45
hsa-miR-24-2-5p	23.81	20.43	5.27	9.77	206.95
hsa-miR-24-3p	3408.48	832.53	910.8	1072.61	2179.28
hsa-miR-2467-3p	0	10.22	0	0	0
hsa-miR-2467-5p	0	0	0	0	0
hsa-miR-25-3p	71987.1	54073.5	87552.7	20721.7	18118.5
hsa-miR-25-5p	157.98	229.84	205.72	53.75	105.59
hsa-miR-26a-1-3p	12.98	0	22.86	0	0
hsa-miR-26a-2-3p	0	0	3.52	7.33	0
hsa-miR-26a-5p	2612.08	1644.63	2073.03	5570.73	10879.5
hsa-miR-26b-3p	0	0	5.27	0	4.22
hsa-miR-26b-5p	1276.83	495.43	416.72	1810.49	2935.28
hsa-miR-27a-3p	2404.33	2303.5	1440.05	2328.47	4176.96
hsa-miR-27a-5p	12.98	61.29	43.96	17.1	42.23
hsa-miR-27b-3p	2233.37	24133.1	9115.01	6689.76	15457.7
hsa-miR-27b-5p	4.33	35.75	26.37	19.55	46.46
hsa-miR-28-3p	2402.17	495.43	993.44	2924.63	2534.05
hsa-miR-28-5p	179.62	97.04	52.75	342.06	342.1
hsa-miR-2861	2.16	5.11	0	9.77	0
hsa-miR-296-3p	21.64	0	10.55	0	16.89
hsa-miR-296-5p	15.15	0	5.27	4.89	282.97
hsa-miR-297	2.16	0	0	0	0
hsa-miR-299-3p	21.64	15.32	24.62	26.88	451.91
hsa-miR-299-5p	0	0	1.76	4.89	50.68
hsa-miR-29a-3p	5970.79	2007.26	3370.66	6328.16	4514.83
hsa-miR-29a-5p	10.82	10.22	7.03	21.99	63.35
hsa-miR-29b-1-5p	6.49	5.11	3.52	2.44	0
hsa-miR-29b-2-5p	6.49	0	0	0	0
hsa-miR-29b-3p	60.6	20.43	22.86	92.85	42.23
hsa-miR-29c-3p	155.82	158.33	73.85	368.94	713.76
hsa-miR-29c-5p	2.16	15.32	0	0	0
hsa-miR-301a-3p	88.73	45.97	15.82	24.43	320.98
hsa-miR-301a-5p	0	0	0	0	0
hsa-miR-301b-3p	23.81	25.54	1.76	7.33	50.68
hsa-miR-301b-5p	0	0	0	0	0
hsa-miR-302a-3p	0	0	0	0	0
hsa-miR-302a-5p	0	0	0	0	16.89
hsa-miR-302b-3p	0	0	0	0	0
hsa-miR-302d-3p	0	0	0	0	0
hsa-miR-3064-3p	0	0	0	0	0
hsa-miR-3064-5p	0	0	0	0	0
hsa-miR-3065-3p	10.82	10.22	12.31	12.22	0
hsa-miR-3065-5p	25.97	51.08	3.52	39.09	4.22
hsa-miR-3074-3p	0	0	0	0	0
hsa-miR-3074-5p	0	0	0	0	0
hsa-miR-30a-3p	34.63	20.43	28.13	63.53	886.92
hsa-miR-30a-5p	125.52	61.29	107.26	183.25	1613.35
hsa-miR-30b-3p	58.43	20.43	15.82	19.55	8.45
hsa-miR-30b-5p	21.64	15.32	10.55	68.41	135.15
hsa-miR-30c-1-3p	12.98	0	5.27	9.77	25.34
hsa-miR-30c-2-3p	2.16	0	0	0	38.01
hsa-miR-30c-5p	67.09	20.43	29.89	80.63	135.15
hsa-miR-30d-3p	8.66	5.11	1.76	4.89	25.34
hsa-miR-30d-5p	1571.15	270.7	362.21	2372.45	654.63
hsa-miR-30e-3p	396.03	316.67	124.84	173.47	473.02
hsa-miR-30e-5p	108.21	35.75	28.13	75.74	126.7
hsa-miR-31-3p	4.33	0	0	0	0
hsa-miR-31-5p	15049.2	561.83	232.1	857.6	2901.49
hsa-miR-3115	8.66	0	0	0	0
hsa-miR-3116	0	0	0	0	0
hsa-miR-3117-3p	0	0	0	0	0
hsa-miR-3118	0	0	0	0	0
hsa-miR-3120-3p	0	0	0	0	0
hsa-miR-3120-5p	0	5.11	0	0	0
hsa-miR-3121-3p	0	0	0	0	8.45
hsa-miR-3124-3p	0	0	0	0	0
hsa-miR-3124-5p	0	0	0	0	0
hsa-miR-3125	0	0	0	0	0
hsa-miR-3126-3p	0	0	0	0	0
hsa-miR-3126-5p	0	0	0	0	0
hsa-miR-3127-3p	0	10.22	3.52	2.44	0
hsa-miR-3127-5p	2.16	0	1.76	2.44	0
hsa-miR-3128	0	0	0	0	0
hsa-miR-3129-3p	0	0	0	0	12.67
hsa-miR-3129-5p	6.49	0	0	0	16.89
hsa-miR-3130-3p	0	25.54	10.55	0	0
hsa-miR-3130-5p	8.66	0	0	4.89	0
hsa-miR-3131	2.16	0	0	19.55	0
hsa-miR-3133	0	0	0	0	0
hsa-miR-3134	2.16	0	0	0	0
hsa-miR-3135a	0	0	0	0	0
hsa-miR-3135b	2.16	0	0	0	0
hsa-miR-3136-3p	0	0	0	0	0
hsa-miR-3136-5p	0	0	0	0	0
hsa-miR-3137	0	0	0	0	0
hsa-miR-3138	4.33	0	0	0	0
hsa-miR-3140-3p	2.16	0	0	0	0
hsa-miR-3140-5p	0	0	0	0	0
hsa-miR-3141	0	0	0	0	0
hsa-miR-3143	0	0	0	0	0
hsa-miR-3144-3p	0	0	0	9.77	0
hsa-miR-3144-5p	0	0	0	0	0
hsa-miR-3145-3p	2.16	0	1.76	0	0
hsa-miR-3145-5p	0	0	0	0	12.67
hsa-miR-3146	0	0	0	0	0
hsa-miR-3149	0	0	3.52	0	0
hsa-miR-3150a-3p	60.6	5.11	1.76	0	0
hsa-miR-3150a-5p	0	0	0	2.44	0
hsa-miR-3150b-3p	2.16	0	1.76	9.77	0
hsa-miR-3150b-5p	0	0	1.76	2.44	0
hsa-miR-3151-5p	0	0	0	0	0
hsa-miR-3153	0	0	0	0	0
hsa-miR-3154	0	0	0	0	0
hsa-miR-3155a	0	0	0	0	0
hsa-miR-3156-3p	0	0	0	0	0
hsa-miR-3157-3p	0	0	0	0	0
hsa-miR-3157-5p	0	0	0	0	0
hsa-miR-3158-3p	23.81	5.11	5.27	14.66	0
hsa-miR-3158-5p	0	0	1.76	0	0
hsa-miR-3159	15.15	20.43	12.31	2.44	0
hsa-miR-3160-3p	0	0	0	0	0
hsa-miR-3161	0	0	0	0	0
hsa-miR-3162-3p	0	0	0	0	0
hsa-miR-3162-5p	0	0	0	0	0
hsa-miR-3163	0	0	0	0	0
hsa-miR-3164	0	0	0	0	0
hsa-miR-3165	0	15.32	0	0	0
hsa-miR-3166	0	0	0	0	0
hsa-miR-3167	0	0	0	0	0
hsa-miR-3168	0	10.22	0	0	92.92
hsa-miR-3173-3p	0	0	1.76	0	0
hsa-miR-3173-5p	8.66	15.32	7.03	14.66	0
hsa-miR-3174	0	0	0	0	0
hsa-miR-3175	0	0	0	2.44	0
hsa-miR-3176	0	5.11	0	12.22	0
hsa-miR-3177-3p	21.64	20.43	1.76	0	0
hsa-miR-3177-5p	2.16	10.22	0	0	0
hsa-miR-3178	2.16	15.32	5.27	12.22	0
hsa-miR-3179	0	0	1.76	0	0
hsa-miR-3180	4.33	0	0	0	0
hsa-miR-3180-3p	4.33	0	0	0	0
hsa-miR-3181	0	0	1.76	0	0
hsa-miR-3182	0	0	0	0	0
hsa-miR-3183	4.33	5.11	1.76	0	0
hsa-miR-3185	2.16	0	0	0	0
hsa-miR-3186-3p	0	0	0	0	0
hsa-miR-3186-5p	0	0	0	0	0
hsa-miR-3187-3p	25.97	35.75	15.82	2.44	0
hsa-miR-3187-5p	0	0	0	0	0
hsa-miR-3188	28.13	0	3.52	0	25.34
hsa-miR-3189-3p	12.98	0	0	0	0
hsa-miR-3190-3p	0	0	0	0	0
hsa-miR-3190-5p	0	0	0	0	0
hsa-miR-3191-3p	0	0	0	0	0
hsa-miR-3191-5p	0	0	0	0	0
hsa-miR-3192-5p	0	0	0	0	0
hsa-miR-3193	0	0	0	0	0
hsa-miR-3194-3p	0	0	0	0	0
hsa-miR-3194-5p	6.49	0	12.31	7.33	0
hsa-miR-3195	0	786.56	230.34	337.18	278.75
hsa-miR-3196	2.16	15.32	15.82	21.99	12.67
hsa-miR-3197	0	0	3.52	0	0
hsa-miR-3198	0	0	0	0	0
hsa-miR-3199	0	0	0	0	0
hsa-miR-32-3p	8.66	5.11	0	2.44	4.22
hsa-miR-32-5p	32.46	5.11	10.55	87.96	320.98
hsa-miR-3200-3p	231.56	66.4	21.1	19.55	42.23
hsa-miR-3200-5p	2.16	0	0	0	0
hsa-miR-3202	0	0	0	0	0
hsa-miR-320a-3p	11850.7	27994.4	16837.5	9922.25	18595.7
hsa-miR-320a-5p	0	0	0	0	0
hsa-miR-320b	1952.03	2512.91	1441.8	623.04	498.36
hsa-miR-320c	993.33	1123.66	569.69	295.64	249.18
hsa-miR-320d	699.01	689.52	430.78	232.11	147.82
hsa-miR-320e	12.98	10.22	7.03	0	4.22
hsa-miR-323a-3p	69.25	15.32	87.91	90.4	3627.92
hsa-miR-323a-5p	0	0	0	0	4.22
hsa-miR-323b-3p	0	0	0	2.44	975.61
hsa-miR-324-3p	528.04	541.4	300.67	232.11	198.5
hsa-miR-324-5p	432.82	102.15	52.75	51.31	33.79
hsa-miR-326	6.49	5.11	19.34	4.89	4.22
hsa-miR-328-3p	21.64	5.11	12.31	2.44	25.34
hsa-miR-329-3p	0	0	1.76	4.89	122.48
hsa-miR-329-5p	0	0	0	0	0
hsa-miR-330-3p	458.79	127.69	137.15	41.54	325.2
hsa-miR-330-5p	10.82	0	0	0	4.22
hsa-miR-331-3p	62.76	45.97	38.68	87.96	101.36
hsa-miR-331-5p	190.44	183.87	249.68	256.55	430.79
hsa-miR-335-3p	4.33	30.65	12.31	41.54	0
hsa-miR-335-5p	15.15	56.18	22.86	73.3	67.57
hsa-miR-337-3p	0	0	0	0	270.3
hsa-miR-337-5p	8.66	0	0	0	295.64
hsa-miR-338-3p	8.66	5.11	10.55	1617.47	54.9
hsa-miR-338-5p	0	0	10.55	315.19	0
hsa-miR-339-3p	41.12	40.86	52.75	141.71	16.89
hsa-miR-339-5p	216.41	234.95	300.67	532.64	206.95
hsa-miR-33a-3p	0	0	0	2.44	0
hsa-miR-33a-5p	97.39	76.61	38.68	156.37	118.26
hsa-miR-33b-3p	6.49	10.22	10.55	7.33	0
hsa-miR-33b-5p	25.97	71.51	10.55	43.98	4.22
hsa-miR-340-3p	17.31	10.22	7.03	24.43	16.89
hsa-miR-340-5p	21.64	56.18	8.79	24.43	80.24
hsa-miR-342-3p	776.92	10.22	267.26	105.06	1140.32
hsa-miR-342-5p	67.09	0	7.03	2.44	0
hsa-miR-345-3p	51.94	15.32	36.92	134.38	544.82
hsa-miR-345-5p	835.35	791.67	1118.28	464.23	1102.31
hsa-miR-346	45.45	0	10.55	0	0
hsa-miR-34a-3p	15.15	5.11	0	0	126.7
hsa-miR-34a-5p	2129.49	148.12	177.59	87.96	3484.32
hsa-miR-34b-3p	0	0	0	0	0
hsa-miR-34b-5p	6.49	0	3.52	0	570.16
hsa-miR-34c-3p	0	0	5.27	0	25.34
hsa-miR-34c-5p	0	0	12.31	0	342.1
hsa-miR-3529-5p	2.16	0	0	0	0
hsa-miR-3605-3p	95.22	25.54	24.62	9.77	130.93
hsa-miR-3605-5p	0	0	0	2.44	0
hsa-miR-3609	0	0	7.03	4.89	0
hsa-miR-361-3p	264.02	260.48	337.59	488.66	295.64
hsa-miR-361-5p	183.95	469.89	293.64	671.91	367.44
hsa-miR-3610	0	0	0	0	0
hsa-miR-3611	0	0	0	0	0
hsa-miR-3613-3p	0	5.11	1.76	0	8.45
hsa-miR-3613-5p	8.66	0	1.76	9.77	12.67
hsa-miR-3614-3p	0	0	0	0	0
hsa-miR-3614-5p	75.74	0	0	4.89	0
hsa-miR-3615	385.21	750.81	812.33	517.98	164.71
hsa-miR-3617-3p	8.66	0	1.76	0	0
hsa-miR-3617-5p	2.16	0	1.76	2.44	0
hsa-miR-3619-3p	4.33	10.22	5.27	2.44	0
hsa-miR-3619-5p	0	10.22	1.76	0	0
hsa-miR-362-3p	15.15	15.32	7.03	36.65	21.12
hsa-miR-362-5p	6.49	20.43	3.52	17.1	0
hsa-miR-3620-3p	0	0	3.52	2.44	0
hsa-miR-3620-5p	8.66	0	0	0	0
hsa-miR-3622a-3p	0	0	0	0	0
hsa-miR-3622a-5p	0	0	0	0	0
hsa-miR-363-3p	0	5.11	3.52	2.44	0
hsa-miR-363-5p	0	0	0	0	0
hsa-miR-3646	0	0	0	2.44	0
hsa-miR-3648	6.49	214.52	56.27	175.92	21.12
hsa-miR-3651	493.42	858.07	1561.37	1446.44	173.16
hsa-miR-3652	0	0	0	0	0
hsa-miR-3655	0	0	0	0	0
hsa-miR-3657	0	0	0	0	0
hsa-miR-3659	23.81	0	1.76	2.44	0
hsa-miR-365a-3p	15.15	0	8.79	26.88	282.97
hsa-miR-365a-5p	4.33	0	0	4.89	0
hsa-miR-365b-3p	15.15	0	8.79	26.88	282.97
hsa-miR-365b-5p	15.15	0	0	0	0
hsa-miR-3660	0	0	0	0	0
hsa-miR-3661	0	0	3.52	0	0
hsa-miR-3662	0	0	0	0	0
hsa-miR-3663-3p	4.33	10.22	14.07	2.44	0
hsa-miR-3664-3p	2.16	0	1.76	2.44	0
hsa-miR-3664-5p	0	0	0	0	0
hsa-miR-3665	0	0	1.76	0	0
hsa-miR-3667-3p	2.16	0	0	0	0
hsa-miR-3667-5p	2.16	5.11	0	0	0
hsa-miR-367-3p	0	0	0	0	0
hsa-miR-3670	2.16	0	0	0	0
hsa-miR-3674	0	0	0	0	0
hsa-miR-3675-3p	0	0	0	9.77	0
hsa-miR-3675-5p	0	0	0	0	0
hsa-miR-3677-3p	0	0	0	0	0
hsa-miR-3678-3p	0	0	1.76	0	0
hsa-miR-3678-5p	0	0	0	0	0
hsa-miR-3679-3p	0	0	0	0	0
hsa-miR-3679-5p	6.49	20.43	12.31	24.43	33.79
hsa-miR-3680-3p	0	0	3.52	0	0
hsa-miR-3680-5p	0	0	1.76	0	0
hsa-miR-3681-5p	0	0	0	0	0
hsa-miR-3682-3p	0	0	1.76	0	0
hsa-miR-3682-5p	0	0	0	0	0
hsa-miR-3684	0	0	0	2.44	0
hsa-miR-3688-3p	0	0	0	0	0
hsa-miR-3689a-5p	0	0	7.03	0	0
hsa-miR-3689b-5p	0	0	7.03	0	0
hsa-miR-3689e	0	0	7.03	0	0
hsa-miR-3689f	0	0	21.1	0	0
hsa-miR-369-3p	257.53	469.89	476.5	1072.61	23554
hsa-miR-369-5p	15.15	0	14.07	12.22	603.95
hsa-miR-3690	0	0	0	0	0
hsa-miR-3691-3p	2.16	0	7.03	0	0
hsa-miR-3691-5p	15.15	25.54	0	2.44	0
hsa-miR-3692-3p	0	0	1.76	0	0
hsa-miR-3692-5p	2.16	0	0	0	0
hsa-miR-370-3p	4.33	0	1.76	0	118.26
hsa-miR-370-5p	0	0	0	0	25.34
hsa-miR-371a-3p	0	0	12.31	0	0
hsa-miR-371a-5p	0	0	8.79	0	0
hsa-miR-371b-3p	0	0	0	0	0
hsa-miR-371b-5p	0	0	0	0	0
hsa-miR-372-3p	0	15.32	8.79	0	0
hsa-miR-372-5p	0	0	0	0	0
hsa-miR-373-3p	4.33	0	15.82	0	0
hsa-miR-374a-3p	12.98	40.86	3.52	31.76	109.81
hsa-miR-374a-5p	2.16	0	1.76	4.89	0
hsa-miR-374b-3p	0	15.32	1.76	7.33	4.22
hsa-miR-374b-5p	6.49	20.43	10.55	29.32	38.01
hsa-miR-374c-3p	0	0	0	0	0
hsa-miR-374c-5p	0	0	0	0	0
hsa-miR-375-3p	1525.7	4591.68	3280.98	4270.89	498.36
hsa-miR-376a-2-5p	0	0	0	0	63.35
hsa-miR-376a-3p	0	5.11	3.52	19.55	3767.29
hsa-miR-376a-5p	0	0	0	2.44	109.81
hsa-miR-376b-3p	2.16	10.22	1.76	24.43	515.26
hsa-miR-376b-5p	0	0	0	0	21.12
hsa-miR-376c-3p	69.25	61.29	56.27	217.45	7124.91
hsa-miR-376c-5p	0	0	0	0	21.12
hsa-miR-377-3p	0	0	3.52	2.44	173.16
hsa-miR-377-5p	0	0	1.76	0	278.75
hsa-miR-378a-3p	3122.82	4040.06	4292	10513.5	515.26
hsa-miR-378a-5p	173.13	56.18	84.4	200.35	0
hsa-miR-378b	0	0	1.76	7.33	0
hsa-miR-378c	153.65	260.48	149.46	1006.64	97.14
hsa-miR-378d	17.31	56.18	10.55	183.25	4.22
hsa-miR-378e	0	0	0	4.89	0
hsa-miR-378f	10.82	0	7.03	26.88	0
hsa-miR-378g	6.49	20.43	5.27	2.44	0
hsa-miR-378h	0	0	1.76	0	0
hsa-miR-378i	21.64	30.65	29.89	207.68	12.67
hsa-miR-378j	0	0	0	0	0
hsa-miR-379-3p	6.49	5.11	12.31	7.33	430.79
hsa-miR-379-5p	10.82	5.11	5.27	12.22	63.35
hsa-miR-380-3p	4.33	0	0	0	114.03
hsa-miR-380-5p	0	0	0	0	0
hsa-miR-381-3p	10.82	0	12.31	14.66	777.11
hsa-miR-381-5p	0	0	0	0	21.12
hsa-miR-382-3p	19.48	25.54	43.96	65.97	2622.74
hsa-miR-382-5p	525.88	97.04	223.3	212.57	6301.34
hsa-miR-383-3p	0	0	0	0	0
hsa-miR-383-5p	0	0	0	2.44	152.04
hsa-miR-3907	0	0	3.52	0	0
hsa-miR-3908	0	0	0	0	0
hsa-miR-3909	12.98	0	0	0	21.12
hsa-miR-3911	2.16	0	0	0	0
hsa-miR-3912-3p	8.66	0	3.52	12.22	12.67
hsa-miR-3912-5p	0	0	0	0	0
hsa-miR-3913-3p	0	0	0	0	0
hsa-miR-3913-5p	0	5.11	1.76	0	4.22
hsa-miR-3916	0	0	0	0	0
hsa-miR-3917	0	0	0	0	0
hsa-miR-3918	0	0	1.76	0	0
hsa-miR-3919	0	0	0	0	0
hsa-miR-3922-3p	0	0	0	0	0
hsa-miR-3922-5p	0	0	0	0	0
hsa-miR-3923	0	0	0	0	0
hsa-miR-3925-3p	0	0	3.52	0	0
hsa-miR-3925-5p	0	0	1.76	0	0
hsa-miR-3928-3p	32.46	15.32	17.58	12.22	0
hsa-miR-3928-5p	0	0	0	0	0
hsa-miR-3929	0	0	0	0	0
hsa-miR-3934-3p	0	0	0	2.44	0
hsa-miR-3934-5p	6.49	35.75	7.03	12.22	0
hsa-miR-3937	0	0	0	2.44	0
hsa-miR-3939	0	0	1.76	0	21.12
hsa-miR-3940-3p	8.66	5.11	0	12.22	0
hsa-miR-3940-5p	6.49	0	1.76	4.89	0
hsa-miR-3941	0	0	0	0	0
hsa-miR-3942-3p	0	0	0	0	0
hsa-miR-3942-5p	0	0	0	0	0
hsa-miR-3943	0	0	0	0	8.45
hsa-miR-3944-3p	4.33	0	0	2.44	0
hsa-miR-3944-5p	12.98	5.11	7.03	7.33	0
hsa-miR-3945	0	0	0	0	0
hsa-miR-3960	0	5669.37	560.9	2206.3	477.25
hsa-miR-409-3p	142.83	61.29	219.79	246.77	4966.74
hsa-miR-409-5p	15.15	25.54	26.37	65.97	620.84
hsa-miR-410-3p	43.28	15.32	77.37	90.4	3822.19
hsa-miR-410-5p	0	0	0	0	38.01
hsa-miR-411-3p	0	0	3.52	2.44	97.14
hsa-miR-411-5p	108.21	107.26	73.85	134.38	2196.18
hsa-miR-412-3p	0	0	0	0	0
hsa-miR-412-5p	88.73	25.54	59.78	112.39	629.29
hsa-miR-421	499.91	730.38	344.63	596.17	794
hsa-miR-422a	0	0	1.76	12.22	0
hsa-miR-423-3p	4765.38	6190.34	7316.28	4124.3	5042.76
hsa-miR-423-5p	11571.5	9586.85	12003.9	14117.4	6461.83
hsa-miR-424-3p	335.44	536.29	3576.38	127.05	1237.46
hsa-miR-424-5p	41.12	10.22	43.96	14.66	50.68
hsa-miR-425-3p	1426.15	934.68	947.72	620.6	798.23
hsa-miR-425-5p	5362.67	8463.19	13057.1	21264.1	1811.85
hsa-miR-4257	0	0	3.52	0	0
hsa-miR-4266	0	0	0	0	0
hsa-miR-4284	0	0	0	0	0
hsa-miR-4286	54.1	153.23	114.29	107.51	1706.26
hsa-miR-4288	0	0	0	0	0
hsa-miR-4289	0	0	0	0	0
hsa-miR-429	370.06	429.03	128.36	1099.49	0
hsa-miR-4298	0	0	0	0	0
hsa-miR-4301	0	10.22	0	2.44	0
hsa-miR-4309	0	0	1.76	0	0
hsa-miR-431-3p	4.33	0	1.76	0	405.45
hsa-miR-431-5p	4.33	0	5.27	9.77	544.82
hsa-miR-4317	0	0	0	0	0
hsa-miR-432-3p	0	0	0	0	0
hsa-miR-432-5p	337.6	25.54	263.74	324.96	1440.19
hsa-miR-4324	0	0	0	0	0
hsa-miR-4325	0	0	0	0	0
hsa-miR-4326	0	0	1.76	0	0
hsa-miR-4327	0	0	0	0	0
hsa-miR-433-3p	36.79	20.43	80.88	61.08	984.06
hsa-miR-433-5p	0	0	0	0	71.8
hsa-miR-4420	0	0	0	0	0
hsa-miR-4421	0	0	0	0	0
hsa-miR-4422	0	0	0	0	0
hsa-miR-4423-5p	8.66	0	0	0	0
hsa-miR-4424	0	0	0	0	0
hsa-miR-4425	0	0	0	0	0
hsa-miR-4426	0	0	0	0	0
hsa-miR-4428	0	0	0	0	0
hsa-miR-4429	4.33	0	1.76	0	4.22
hsa-miR-4430	2.16	0	0	0	0
hsa-miR-4433a-5p	0	0	0	0	0
hsa-miR-4433b-3p	0	0	0	2.44	0
hsa-miR-4433b-5p	0	0	0	0	0
hsa-miR-4434	0	0	0	0	0
hsa-miR-4435	0	0	5.27	0	0
hsa-miR-4436b-3p	0	0	0	0	0
hsa-miR-4440	4.33	0	0	4.89	0
hsa-miR-4442	0	0	0	0	0
hsa-miR-4443	0	0	0	0	0
hsa-miR-4444	0	0	0	0	0
hsa-miR-4446-3p	0	0	0	4.89	0
hsa-miR-4448	10.82	45.97	24.62	17.1	0
hsa-miR-4449	2.16	316.67	202.2	222.34	16.89
hsa-miR-4451	0	0	0	0	0
hsa-miR-4454	489.09	229.84	460.67	300.53	5389.08
hsa-miR-4455	0	0	0	0	0
hsa-miR-4457	0	0	0	0	0
hsa-miR-4458	0	0	0	0	0
hsa-miR-4460	0	0	0	0	0
hsa-miR-4463	0	0	0	2.44	0
hsa-miR-4464	0	0	0	0	0
hsa-miR-4466	0	91.94	12.31	87.96	0
hsa-miR-4467	2.16	0	0	0	0
hsa-miR-4469	2.16	0	0	0	0
hsa-miR-4470	0	0	0	0	0
hsa-miR-4472	0	0	0	0	0
hsa-miR-4473	0	0	0	0	0
hsa-miR-4474-3p	0	0	0	0	0
hsa-miR-4475	0	0	0	0	0
hsa-miR-4477a	0	0	0	0	0
hsa-miR-4477b	0	5.11	0	0	0
hsa-miR-4478	0	0	0	0	0
hsa-miR-4479	0	0	0	0	0
hsa-miR-448	0	0	0	0	0
hsa-miR-4482-3p	0	0	0	0	0
hsa-miR-4482-5p	0	0	0	0	0
hsa-miR-4483	0	0	0	0	0
hsa-miR-4484	0	5.11	5.27	12.22	0
hsa-miR-4485-3p	10.82	30.65	5.27	9.77	76.02
hsa-miR-4485-5p	0	10.22	1.76	0	0
hsa-miR-4487	0	0	0	0	0
hsa-miR-4488	82.24	2620.17	580.24	1583.26	2187.73
hsa-miR-4489	4.33	0	0	0	0
hsa-miR-4491	0	0	0	0	0
hsa-miR-4492	0	204.3	65.06	95.29	33.79
hsa-miR-4496	0	0	0	0	0
hsa-miR-4497	114.7	45.97	68.57	107.51	118.26
hsa-miR-4498	0	0	0	0	0
hsa-miR-4499	0	0	0	0	0
hsa-miR-449a	116.86	10.22	8.79	2.44	0
hsa-miR-449b-3p	0	0	0	0	0
hsa-miR-449b-5p	23.81	0	1.76	0	0
hsa-miR-449c-5p	69.25	0	8.79	4.89	0
hsa-miR-4501	0	0	0	0	0
hsa-miR-4502	0	0	0	0	0
hsa-miR-4504	0	0	0	0	0
hsa-miR-4507	8.66	0	0	0	0
hsa-miR-4508	12.98	1021.51	254.95	513.09	29.56
hsa-miR-450a-1-3p	0	0	0	4.89	0
hsa-miR-450a-2-3p	0	0	21.1	0	0
hsa-miR-450a-5p	2.16	0	7.03	0	59.13
hsa-miR-450b-3p	0	0	0	0	0
hsa-miR-450b-5p	2.16	0	7.03	0	25.34
hsa-miR-4510	0	0	0	0	0
hsa-miR-4511	6.49	0	1.76	0	0
hsa-miR-4512	25.97	5.11	3.52	9.77	0
hsa-miR-4513	0	0	0	0	0
hsa-miR-4515	0	0	0	0	0
hsa-miR-4516	400.36	10322.3	1964.02	1150.8	168.94
hsa-miR-4517	0	0	0	0	0
hsa-miR-4518	0	0	0	0	0
hsa-miR-4519	0	0	0	0	0
hsa-miR-451a	1731.29	694.63	1281.8	2413.98	19947.2
hsa-miR-452-3p	0	0	0	0	0
hsa-miR-452-5p	58.43	148.12	17.58	412.92	194.28
hsa-miR-4520-3p	0	0	0	0	0
hsa-miR-4521	4.33	0	0	0	0
hsa-miR-4523	0	0	0	2.44	0
hsa-miR-4524a-5p	0	0	0	0	0
hsa-miR-4524b-3p	0	0	0	0	0
hsa-miR-4524b-5p	0	0	0	0	0
hsa-miR-4525	0	0	0	0	0
hsa-miR-4526	0	0	0	0	0
hsa-miR-4530	0	0	0	0	0
hsa-miR-4536-3p	0	0	0	0	0
hsa-miR-4537	0	0	0	0	0
hsa-miR-4538	0	0	0	0	0
hsa-miR-454-3p	41.12	30.65	17.58	80.63	190.05
hsa-miR-454-5p	23.81	45.97	22.86	43.98	130.93
hsa-miR-455-3p	56.27	0	7.03	2.44	333.65
hsa-miR-455-5p	23.81	10.22	7.03	2.44	139.37
hsa-miR-4632-3p	0	0	0	0	0
hsa-miR-4632-5p	0	0	0	0	0
hsa-miR-4634	0	5.11	1.76	14.66	0
hsa-miR-4635	0	0	0	2.44	0
hsa-miR-4636	0	0	0	12.22	0
hsa-miR-4637	0	0	0	0	0
hsa-miR-4638-3p	0	0	0	0	0
hsa-miR-4638-5p	0	0	0	0	0
hsa-miR-4639-5p	0	0	0	0	0
hsa-miR-4640-3p	2.16	5.11	3.52	4.89	0
hsa-miR-4640-5p	0	0	0	0	0
hsa-miR-4642	0	0	0	0	0
hsa-miR-4644	0	0	0	0	0
hsa-miR-4645-3p	2.16	0	0	0	0
hsa-miR-4645-5p	0	0	0	0	0
hsa-miR-4646-5p	0	0	0	0	0
hsa-miR-4647	0	0	1.76	0	0
hsa-miR-4648	0	0	0	0	0
hsa-miR-4651	4.33	0	0	0	0
hsa-miR-4652-3p	0	0	0	4.89	0
hsa-miR-4652-5p	0	0	0	0	0
hsa-miR-4653-3p	8.66	0	0	0	0
hsa-miR-4653-5p	0	0	0	0	0
hsa-miR-4654	0	0	0	0	0
hsa-miR-4655-3p	0	0	3.52	0	0
hsa-miR-4655-5p	0	0	3.52	0	0
hsa-miR-4656	0	0	0	0	0
hsa-miR-4657	0	0	0	0	0
hsa-miR-4658	0	0	0	0	0
hsa-miR-4659a-3p	0	0	0	0	0
hsa-miR-466	0	0	0	0	0
hsa-miR-4660	0	0	0	0	0
hsa-miR-4661-3p	0	0	0	0	0
hsa-miR-4661-5p	0	5.11	3.52	0	0
hsa-miR-4662a-3p	0	0	0	0	0
hsa-miR-4662a-5p	0	0	1.76	0	0
hsa-miR-4662b	0	0	0	0	0
hsa-miR-4664-3p	19.48	5.11	7.03	4.89	0
hsa-miR-4664-5p	0	0	0	0	0
hsa-miR-4665-5p	0	0	0	0	0
hsa-miR-4666a-5p	0	0	0	0	0
hsa-miR-4667-3p	0	0	0	0	0
hsa-miR-4667-5p	0	0	0	0	0
hsa-miR-4668-5p	0	0	0	0	0
hsa-miR-4669	2.16	0	0	0	0
hsa-miR-4670-3p	0	0	0	0	0
hsa-miR-4670-5p	0	0	0	0	0
hsa-miR-4671-3p	12.98	0	0	0	0
hsa-miR-4671-5p	0	0	0	0	0
hsa-miR-4673	0	0	0	0	0
hsa-miR-4676-3p	0	0	0	0	0
hsa-miR-4676-5p	0	0	0	0	0
hsa-miR-4677-3p	0	0	0	0	8.45
hsa-miR-4677-5p	0	0	1.76	0	0
hsa-miR-4680-3p	0	0	0	0	0
hsa-miR-4680-5p	0	0	0	0	0
hsa-miR-4682	2.16	0	0	0	0
hsa-miR-4683	0	10.22	0	0	0
hsa-miR-4684-3p	0	0	1.76	0	0
hsa-miR-4685-3p	2.16	0	0	0	8.45
hsa-miR-4687-5p	0	5.11	0	0	25.34
hsa-miR-4688	0	0	0	0	0
hsa-miR-4689	2.16	0	0	0	0
hsa-miR-4690-3p	0	0	3.52	0	0
hsa-miR-4690-5p	0	5.11	1.76	4.89	0
hsa-miR-4691-3p	0	0	0	0	0
hsa-miR-4695-3p	0	5.11	0	9.77	0
hsa-miR-4695-5p	0	0	0	0	0
hsa-miR-4696	0	0	0	0	0
hsa-miR-4697-3p	21.64	20.43	3.52	0	0
hsa-miR-4697-5p	0	0	3.52	0	0
hsa-miR-4699-5p	0	0	0	0	0
hsa-miR-4700-3p	0	0	0	0	0
hsa-miR-4700-5p	2.16	0	0	0	0
hsa-miR-4703-3p	0	0	0	0	0
hsa-miR-4705	0	0	0	0	0
hsa-miR-4706	0	5.11	0	0	33.79
hsa-miR-4707-3p	0	0	0	4.89	0
hsa-miR-4707-5p	4.33	0	0	9.77	0
hsa-miR-4708-3p	0	0	0	2.44	0
hsa-miR-4708-5p	0	0	0	0	0
hsa-miR-4709-3p	0	0	0	0	0
hsa-miR-4709-5p	0	0	0	4.89	0
hsa-miR-4710	0	0	3.52	0	0
hsa-miR-4712-3p	0	0	0	0	0
hsa-miR-4713-5p	4.33	0	7.03	2.44	0
hsa-miR-4714-3p	4.33	0	0	0	0
hsa-miR-4715-5p	0	0	0	0	0
hsa-miR-4717-3p	0	0	3.52	2.44	0
hsa-miR-4722-5p	0	0	0	0	0
hsa-miR-4723-3p	0	0	0	0	0
hsa-miR-4723-5p	0	0	0	0	0
hsa-miR-4724-3p	0	0	0	0	0
hsa-miR-4724-5p	0	0	0	0	0
hsa-miR-4725-3p	2.16	0	0	0	0
hsa-miR-4725-5p	0	0	0	0	0
hsa-miR-4726-5p	0	0	1.76	0	0
hsa-miR-4727-3p	0	0	0	0	0
hsa-miR-4728-3p	0	0	0	4.89	0
hsa-miR-4728-5p	0	0	0	2.44	0
hsa-miR-4729	0	0	0	0	0
hsa-miR-4731-3p	0	0	0	0	0
hsa-miR-4731-5p	2.16	0	3.52	0	0
hsa-miR-4733-3p	0	5.11	0	0	0
hsa-miR-4733-5p	0	0	3.52	0	0
hsa-miR-4734	0	0	0	0	0
hsa-miR-4736	0	0	0	0	0
hsa-miR-4737	0	0	0	0	0
hsa-miR-4738-3p	2.16	0	0	0	0
hsa-miR-4739	0	0	0	4.89	0
hsa-miR-4740-5p	0	0	0	0	0
hsa-miR-4741	4.33	0	1.76	0	0
hsa-miR-4742-3p	2.16	0	0	0	0
hsa-miR-4742-5p	0	0	0	0	0
hsa-miR-4743-5p	0	0	0	0	0
hsa-miR-4744	0	0	0	0	0
hsa-miR-4745-3p	0	0	1.76	0	0
hsa-miR-4745-5p	8.66	0	0	0	0
hsa-miR-4746-3p	0	0	0	0	0
hsa-miR-4746-5p	2.16	25.54	1.76	2.44	0
hsa-miR-4747-3p	0	0	0	0	0
hsa-miR-4747-5p	0	0	1.76	0	0
hsa-miR-4748	0	0	0	0	0
hsa-miR-4749-5p	0	0	0	0	16.89
hsa-miR-4750-5p	6.49	0	0	0	0
hsa-miR-4752	0	0	0	0	0
hsa-miR-4753-3p	0	0	0	0	0
hsa-miR-4753-5p	0	0	0	0	0
hsa-miR-4754	0	0	0	0	0
hsa-miR-4755-3p	0	0	0	0	0
hsa-miR-4755-5p	0	0	1.76	0	0
hsa-miR-4756-5p	0	0	0	0	0
hsa-miR-4757-3p	0	0	0	0	0
hsa-miR-4757-5p	0	0	0	0	0
hsa-miR-4758-3p	0	5.11	1.76	0	0
hsa-miR-4758-5p	0	10.22	0	0	0
hsa-miR-4761-3p	0	0	0	0	0
hsa-miR-4761-5p	0	0	0	0	0
hsa-miR-4762-3p	0	0	0	0	0
hsa-miR-4762-5p	0	0	0	0	0
hsa-miR-4763-3p	0	0	0	0	0
hsa-miR-4765	0	0	0	0	0
hsa-miR-4766-3p	6.49	20.43	3.52	0	46.46
hsa-miR-4766-5p	2.16	0	0	0	0
hsa-miR-4767	0	0	0	9.77	0
hsa-miR-4768-5p	0	0	0	0	0
hsa-miR-4772-3p	0	0	0	0	0
hsa-miR-4772-5p	0	0	0	0	0
hsa-miR-4773	0	0	0	0	0
hsa-miR-4774-5p	0	0	0	0	0
hsa-miR-4775	0	0	0	0	0
hsa-miR-4777-3p	0	0	0	0	0
hsa-miR-4778-5p	0	0	0	2.44	0
hsa-miR-4781-3p	0	0	0	0	0
hsa-miR-4781-5p	0	0	0	0	0
hsa-miR-4782-3p	0	0	0	0	0
hsa-miR-4782-5p	0	0	0	0	0
hsa-miR-4783-3p	4.33	0	0	0	0
hsa-miR-4784	0	0	1.76	0	0
hsa-miR-4785	0	0	0	0	0
hsa-miR-4786-5p	0	0	0	0	0
hsa-miR-4787-3p	21.64	5.11	15.82	0	0
hsa-miR-4787-5p	0	81.72	8.79	19.55	12.67
hsa-miR-4788	0	0	0	0	0
hsa-miR-4789-5p	0	0	0	0	0
hsa-miR-4791	0	0	0	0	0
hsa-miR-4793-3p	0	0	1.76	0	0
hsa-miR-4793-5p	0	0	0	0	0
hsa-miR-4794	0	0	0	0	0
hsa-miR-4796-3p	0	0	0	2.44	0
hsa-miR-4796-5p	0	0	0	0	0
hsa-miR-4797-3p	0	0	0	0	0
hsa-miR-4797-5p	0	0	0	0	0
hsa-miR-4798-5p	0	0	0	0	0
hsa-miR-4799-3p	0	0	0	0	0
hsa-miR-4799-5p	0	0	0	0	0
hsa-miR-4800-3p	6.49	5.11	1.76	4.89	0
hsa-miR-4800-5p	0	5.11	0	0	4.22
hsa-miR-4802-3p	0	0	0	0	0
hsa-miR-4802-5p	0	0	0	0	0
hsa-miR-4803	0	5.11	0	0	0
hsa-miR-4804-3p	0	20.43	3.52	0	0
hsa-miR-4804-5p	0	0	0	0	8.45
hsa-miR-483-3p	10.82	15.32	22.86	7.33	143.6
hsa-miR-483-5p	28.13	76.61	21.1	0	202.72
hsa-miR-484	885.12	2533.34	1909.51	1756.73	3159.12
hsa-miR-485-3p	4.33	5.11	14.07	17.1	1710.48
hsa-miR-485-5p	2.16	0	0	2.44	50.68
hsa-miR-486-3p	17.31	5.11	1.76	0	16.89
hsa-miR-486-5p	6968.45	1634.41	4946.09	4935.47	10085.5
hsa-miR-487a-3p	0	0	1.76	0	206.95
hsa-miR-487a-5p	8.66	0	8.79	7.33	253.41
hsa-miR-487b-3p	60.6	91.94	72.09	95.29	9502.69
hsa-miR-487b-5p	4.33	0	3.52	0	25.34
hsa-miR-489-3p	17.31	0	0	36.65	0
hsa-miR-489-5p	0	0	0	0	0
hsa-miR-490-3p	2.16	0	0	0	342.1
hsa-miR-490-5p	0	0	0	0	1275.47
hsa-miR-491-3p	0	0	0	0	0
hsa-miR-491-5p	12.98	5.11	1.76	2.44	0
hsa-miR-492	15.15	15.32	0	0	0
hsa-miR-493-3p	12.98	0	1.76	0	71.8
hsa-miR-493-5p	4.33	0	0	2.44	152.04
hsa-miR-494-3p	34.63	10.22	15.82	34.21	413.9
hsa-miR-494-5p	0	0	7.03	0	8.45
hsa-miR-495-3p	0	0	5.27	0	253.41
hsa-miR-495-5p	0	0	0	0	0
hsa-miR-496	2.16	0	0	0	21.12
hsa-miR-497-3p	0	0	0	0	0
hsa-miR-497-5p	112.53	102.15	77.37	127.05	603.95
hsa-miR-4999-5p	0	0	0	0	0
hsa-miR-499a-3p	0	15.32	1.76	0	0
hsa-miR-499a-5p	0	91.94	22.86	2.44	25.34
hsa-miR-499b-3p	0	0	0	0	0
hsa-miR-499b-5p	0	0	0	0	0
hsa-miR-5000-3p	0	0	0	0	0
hsa-miR-5000-5p	0	0	0	0	0
hsa-miR-5001-3p	2.16	10.22	0	0	0
hsa-miR-5001-5p	8.66	0	1.76	0	0
hsa-miR-5003-3p	0	0	0	0	0
hsa-miR-5003-5p	0	0	0	0	0
hsa-miR-5004-3p	0	0	0	0	0
hsa-miR-5006-3p	0	0	0	0	0
hsa-miR-5006-5p	0	0	0	0	0
hsa-miR-5008-3p	2.16	0	0	0	0
hsa-miR-5009-3p	0	0	0	0	0
hsa-miR-5009-5p	0	0	0	0	0
hsa-miR-500a-3p	95.22	204.3	182.86	258.99	59.13
hsa-miR-500a-5p	4.33	10.22	3.52	7.33	0
hsa-miR-500b-3p	0	0	3.52	0	0
hsa-miR-500b-5p	4.33	10.22	1.76	7.33	0
hsa-miR-501-3p	134.18	623.12	448.37	361.61	46.46
hsa-miR-501-5p	4.33	15.32	10.55	19.55	16.89
hsa-miR-5010-3p	0	0	0	0	0
hsa-miR-5010-5p	0	0	0	0	0
hsa-miR-5011-3p	0	0	0	0	0
hsa-miR-502-3p	62.76	194.09	144.18	254.1	76.02
hsa-miR-502-5p	0	0	3.52	2.44	0
hsa-miR-503-3p	6.49	0	10.55	0	0
hsa-miR-503-5p	229.4	188.98	770.13	19.55	435.01
hsa-miR-504-3p	0	0	0	2.44	0
hsa-miR-504-5p	0	20.43	12.31	12.22	59.13
hsa-miR-505-3p	703.34	893.82	487.05	456.9	675.75
hsa-miR-505-5p	12.98	5.11	3.52	7.33	0
hsa-miR-506-3p	0	0	3.52	0	0
hsa-miR-506-5p	0	0	0	0	0
hsa-miR-508-3p	2.16	0	5.27	0	0
hsa-miR-508-5p	0	0	10.55	0	0
hsa-miR-5087	0	0	0	0	0
hsa-miR-5088-5p	0	0	0	0	0
hsa-miR-5089-3p	0	0	0	0	0
hsa-miR-5089-5p	0	0	0	0	0
hsa-miR-509-3-5p	0	0	1.76	0	0
hsa-miR-509-3p	6.49	0	249.68	0	0
hsa-miR-5090	17.31	0	0	0	0
hsa-miR-5091	0	0	0	0	0
hsa-miR-5094	0	0	0	0	0
hsa-miR-5100	8.66	35.75	5.27	9.77	236.51
hsa-miR-511-3p	2.16	0	0	0	0
hsa-miR-511-5p	0	0	0	0	0
hsa-miR-512-3p	0	0	0	0	0
hsa-miR-512-5p	0	0	0	0	0
hsa-miR-513a-3p	0	0	0	0	0
hsa-miR-513a-5p	0	0	3.52	0	0
hsa-miR-513b-3p	0	0	0	0	0
hsa-miR-513b-5p	0	0	0	0	0
hsa-miR-513c-3p	0	0	0	0	0
hsa-miR-513c-5p	0	0	70.33	2.44	0
hsa-miR-514a-3p	0	0	1.76	0	0
hsa-miR-514a-5p	0	0	0	0	0
hsa-miR-515-5p	0	0	0	0	0
hsa-miR-516a-5p	0	0	0	0	0
hsa-miR-516b-5p	0	0	0	0	0
hsa-miR-517a-3p	0	0	3.52	0	0
hsa-miR-517b-3p	0	0	3.52	0	0
hsa-miR-517c-3p	0	0	0	0	0
hsa-miR-5187-3p	0	0	0	0	0
hsa-miR-5187-5p	0	0	0	0	0
hsa-miR-5188	0	0	0	0	0
hsa-miR-5189-3p	0	0	0	2.44	0
hsa-miR-5189-5p	0	5.11	1.76	0	0
hsa-miR-518a-3p	0	0	0	0	0
hsa-miR-518a-5p	0	0	0	0	0
hsa-miR-518c-3p	0	0	0	0	0
hsa-miR-518e-5p	0	0	7.03	0	0
hsa-miR-518f-3p	0	0	0	0	0
hsa-miR-5191	0	0	0	0	0
hsa-miR-5192	0	0	0	0	0
hsa-miR-5193	0	0	0	0	0
hsa-miR-5194	0	0	0	0	0
hsa-miR-5195-3p	0	0	0	0	0
hsa-miR-5196-3p	0	0	1.76	0	0
hsa-miR-5197-3p	0	0	0	0	0
hsa-miR-519a-2-5p	0	0	0	0	0
hsa-miR-519a-3p	2.16	0	1.76	0	0
hsa-miR-519a-5p	0	0	8.79	0	0
hsa-miR-519b-3p	0	0	0	0	0
hsa-miR-519b-5p	0	0	7.03	0	0
hsa-miR-519c-3p	0	0	7.03	0	0
hsa-miR-519c-5p	0	0	7.03	0	0
hsa-miR-519d-3p	0	0	0	0	0
hsa-miR-519d-5p	0	0	0	0	0
hsa-miR-520a-3p	0	0	0	0	0
hsa-miR-520a-5p	0	0	0	0	0
hsa-miR-520b-5p	0	0	0	0	0
hsa-miR-520d-3p	0	0	0	2.44	0
hsa-miR-520d-5p	0	0	0	0	0
hsa-miR-520g-3p	0	0	0	0	0
hsa-miR-520g-5p	0	0	0	0	0
hsa-miR-521	0	0	0	0	0
hsa-miR-522-3p	0	0	3.52	0	0
hsa-miR-522-5p	0	0	7.03	0	0
hsa-miR-523-5p	0	0	7.03	0	0
hsa-miR-524-3p	0	0	0	0	0
hsa-miR-525-3p	0	0	0	0	0
hsa-miR-525-5p	0	0	0	0	0
hsa-miR-526b-5p	0	0	1.76	0	0
hsa-miR-527	0	0	0	0	0
hsa-miR-532-3p	71.42	25.54	73.85	197.91	0
hsa-miR-532-5p	657.89	1087.91	858.05	1131.25	358.99
hsa-miR-539-3p	0	0	0	0	536.37
hsa-miR-539-5p	10.82	5.11	7.03	4.89	481.47
hsa-miR-541-3p	0	0	0	0	16.89
hsa-miR-541-5p	8.66	35.75	58.02	102.62	198.5
hsa-miR-542-3p	30.3	15.32	26.37	4.89	215.39
hsa-miR-542-5p	2.16	0	12.31	2.44	25.34
hsa-miR-543	106.04	86.83	365.73	527.75	12049.4
hsa-miR-544b	0	0	3.52	0	0
hsa-miR-545-3p	0	0	0	0	0
hsa-miR-545-5p	4.33	0	0	4.89	12.67
hsa-miR-548a-3p	0	0	0	0	0
hsa-miR-548a-5p	0	0	0	0	0
hsa-miR-548aa	2.16	5.11	8.79	0	0
hsa-miR-548ab	8.66	0	0	2.44	8.45
hsa-miR-548ac	0	0	1.76	0	0
hsa-miR-548ad-5p	8.66	40.86	12.31	17.1	21.12
hsa-miR-548ae-3p	0	0	0	0	0
hsa-miR-548ae-5p	12.98	45.97	21.1	14.66	21.12
hsa-miR-548ag	0	0	0	0	0
hsa-miR-548ah-3p	0	5.11	0	0	0
hsa-miR-548ah-5p	0	0	0	0	0
hsa-miR-548ai	0	0	0	0	0
hsa-miR-548aj-3p	0	0	0	0	0
hsa-miR-548aj-5p	2.16	5.11	0	0	0
hsa-miR-548ak	0	0	5.27	2.44	8.45
hsa-miR-548al	0	0	0	0	0
hsa-miR-548am-3p	0	5.11	0	0	0
hsa-miR-548am-5p	10.82	51.08	26.37	19.55	8.45
hsa-miR-548an	0	5.11	0	0	0
hsa-miR-548ao-5p	0	0	0	0	0
hsa-miR-548ap-5p	0	0	1.76	0	8.45
hsa-miR-548aq-3p	0	0	0	0	0
hsa-miR-548aq-5p	2.16	0	1.76	0	0
hsa-miR-548ar-3p	0	0	0	0	0
hsa-miR-548ar-5p	0	0	0	0	0
hsa-miR-548as-3p	0	0	0	0	0
hsa-miR-548as-5p	0	0	0	0	0
hsa-miR-548at-3p	0	0	0	0	0
hsa-miR-548at-5p	0	0	0	0	0
hsa-miR-548au-5p	10.82	40.86	21.1	19.55	4.22
hsa-miR-548av-3p	4.33	5.11	0	0	0
hsa-miR-548aw	0	0	1.76	4.89	0
hsa-miR-548ax	0	0	0	0	0
hsa-miR-548ay-3p	4.33	0	0	0	0
hsa-miR-548ay-5p	12.98	51.08	17.58	19.55	25.34
hsa-miR-548az-5p	8.66	5.11	3.52	0	0
hsa-miR-548b-3p	0	0	0	0	0
hsa-miR-548b-5p	2.16	5.11	14.07	4.89	4.22
hsa-miR-548bb-3p	0	0	0	0	0
hsa-miR-548bb-5p	0	0	0	0	0
hsa-miR-548bc	2.16	0	0	0	0
hsa-miR-548c-3p	0	0	0	0	0
hsa-miR-548c-5p	10.82	51.08	26.37	19.55	8.45
hsa-miR-548d-3p	0	0	0	0	0
hsa-miR-548d-5p	12.98	51.08	19.34	19.55	25.34
hsa-miR-548e-3p	2.16	0	0	0	8.45
hsa-miR-548e-5p	4.33	25.54	5.27	9.77	8.45
hsa-miR-548f-3p	0	0	0	0	0
hsa-miR-548f-5p	0	5.11	0	0	0
hsa-miR-548g-5p	2.16	5.11	0	0	0
hsa-miR-548h-3p	0	0	0	0	25.34
hsa-miR-548h-5p	0	10.22	0	0	16.89
hsa-miR-548i	2.16	0	1.76	0	0
hsa-miR-548j-3p	0	0	0	0	0
hsa-miR-548j-5p	8.66	0	1.76	0	12.67
hsa-miR-548k	8.66	5.11	3.52	4.89	0
hsa-miR-548l	2.16	15.32	8.79	0	0
hsa-miR-548m	0	0	0	0	0
hsa-miR-548n	15.15	15.32	0	2.44	0
hsa-miR-548o-3p	8.66	10.22	0	9.77	0
hsa-miR-548o-5p	10.82	51.08	26.37	19.55	8.45
hsa-miR-548p	0	5.11	0	0	0
hsa-miR-548q	8.66	0	5.27	19.55	0
hsa-miR-548s	0	0	0	0	0
hsa-miR-548t-3p	2.16	5.11	8.79	0	0
hsa-miR-548t-5p	6.49	0	1.76	0	12.67
hsa-miR-548u	6.49	0	0	0	0
hsa-miR-548v	2.16	0	0	0	0
hsa-miR-548w	0	0	5.27	0	8.45
hsa-miR-548x-3p	0	0	0	0	0
hsa-miR-548x-5p	2.16	5.11	0	0	0
hsa-miR-548y	0	0	0	0	0
hsa-miR-548z	0	0	0	0	25.34
hsa-miR-549a-3p	2.16	30.65	15.82	4.89	147.82
hsa-miR-549a-5p	2.16	61.29	17.58	21.99	126.7
hsa-miR-550a-3-5p	10.82	45.97	38.68	14.66	0
hsa-miR-550a-3p	8.66	0	10.55	2.44	0
hsa-miR-550a-5p	10.82	45.97	38.68	14.66	0
hsa-miR-550b-2-5p	0	0	0	4.89	0
hsa-miR-550b-3p	0	0	0	0	0
hsa-miR-551a	10.82	0	0	0	0
hsa-miR-551b-3p	0	0	0	0	0
hsa-miR-552-3p	2.16	20.43	12.31	305.41	0
hsa-miR-552-5p	0	0	0	14.66	0
hsa-miR-554	0	0	0	0	0
hsa-miR-556-3p	0	0	0	0	0
hsa-miR-556-5p	4.33	0	0	0	0
hsa-miR-5571-3p	0	0	0	0	0
hsa-miR-5580-3p	0	5.11	5.27	2.44	0
hsa-miR-5580-5p	0	0	0	0	0
hsa-miR-5581-3p	2.16	0	3.52	0	4.22
hsa-miR-5581-5p	0	0	0	0	0
hsa-miR-5582-3p	0	0	0	2.44	0
hsa-miR-5582-5p	0	0	0	0	0
hsa-miR-5583-3p	0	0	0	0	0
hsa-miR-5583-5p	0	0	0	0	0
hsa-miR-5584-5p	0	0	0	0	0
hsa-miR-5585-3p	17.31	10.22	1.76	9.77	0
hsa-miR-5585-5p	2.16	0	1.76	0	0
hsa-miR-5586-3p	0	0	0	0	0
hsa-miR-5586-5p	0	0	0	0	0
hsa-miR-5587-3p	0	0	0	0	0
hsa-miR-5587-5p	0	0	3.52	2.44	0
hsa-miR-5588-5p	0	0	0	0	0
hsa-miR-5590-5p	0	0	0	0	0
hsa-miR-5591-3p	0	0	0	0	0
hsa-miR-561-3p	0	0	0	0	0
hsa-miR-561-5p	0	0	3.52	12.22	4.22
hsa-miR-5680	0	0	0	0	0
hsa-miR-5682	0	0	0	0	0
hsa-miR-5684	0	0	1.76	0	0
hsa-miR-5685	0	5.11	0	0	0
hsa-miR-5689	2.16	0	3.52	2.44	0
hsa-miR-5690	0	0	0	0	0
hsa-miR-5695	0	0	0	0	0
hsa-miR-5696	0	0	0	0	0
hsa-miR-5697	0	5.11	1.76	0	0
hsa-miR-5698	2.16	0	0	0	0
hsa-miR-5699-3p	2.16	0	0	0	0
hsa-miR-5699-5p	2.16	10.22	0	0	0
hsa-miR-570-3p	25.97	15.32	5.27	4.89	0
hsa-miR-570-5p	0	0	0	0	0
hsa-miR-5701	0	0	0	0	0
hsa-miR-5703	0	0	0	0	0
hsa-miR-5706	0	0	0	0	0
hsa-miR-5708	0	0	0	0	0
hsa-miR-572	0	0	0	0	0
hsa-miR-573	0	0	0	0	0
hsa-miR-5739	0	0	0	0	0
hsa-miR-574-3p	181.79	10.22	40.44	122.17	316.76
hsa-miR-574-5p	644.91	10.22	31.65	163.7	236.51
hsa-miR-576-3p	21.64	5.11	7.03	4.89	8.45
hsa-miR-576-5p	75.74	117.47	114.29	39.09	71.8
hsa-miR-577	110.37	71.51	38.68	146.6	0
hsa-miR-5787	2.16	0	0	0	0
hsa-miR-579-3p	2.16	0	0	0	0
hsa-miR-579-5p	10.82	0	0	2.44	0
hsa-miR-580-3p	0	0	0	0	0
hsa-miR-580-5p	0	0	0	0	0
hsa-miR-581	0	0	0	0	0
hsa-miR-582-3p	0	10.22	5.27	7.33	0
hsa-miR-582-5p	0	51.08	8.79	12.22	0
hsa-miR-584-3p	10.82	10.22	0	2.44	4.22
hsa-miR-584-5p	878.63	362.64	378.03	781.86	354.77
hsa-miR-586	0	0	0	0	0
hsa-miR-589-3p	6.49	5.11	5.27	7.33	4.22
hsa-miR-589-5p	192.61	30.65	198.69	180.8	46.46
hsa-miR-590-3p	4.33	0	0	0	0
hsa-miR-590-5p	0	0	0	0	0
hsa-miR-592	8.66	10.22	3.52	17.1	25.34
hsa-miR-593-5p	0	0	0	0	0
hsa-miR-595	0	0	0	0	0
hsa-miR-597-3p	2.16	0	0	0	0
hsa-miR-597-5p	10.82	40.86	8.79	7.33	25.34
hsa-miR-598-3p	0	0	1.76	0	494.14
hsa-miR-598-5p	0	0	0	0	0
hsa-miR-599	0	0	0	0	0
hsa-miR-602	0	0	0	0	0
hsa-miR-605-3p	0	0	0	0	0
hsa-miR-605-5p	0	0	0	0	0
hsa-miR-607	0	0	0	0	0
hsa-miR-6085	0	0	0	0	0
hsa-miR-6089	0	20.43	5.27	2.44	0
hsa-miR-609	0	0	0	0	0
hsa-miR-610	8.66	5.11	0	0	0
hsa-miR-612	2.16	0	0	0	0
hsa-miR-6125	0	0	1.76	0	0
hsa-miR-6126	8.66	286.02	84.4	149.04	50.68
hsa-miR-6128	0	0	0	0	0
hsa-miR-6130	0	0	0	0	0
hsa-miR-6132	0	0	0	0	0
hsa-miR-615-3p	108.21	653.77	124.84	158.81	802.45
hsa-miR-615-5p	6.49	20.43	19.34	29.32	42.23
hsa-miR-616-3p	25.97	25.54	22.86	17.1	0
hsa-miR-616-5p	10.82	5.11	7.03	26.88	0
hsa-miR-617	0	0	0	0	0
hsa-miR-618	0	0	0	0	0
hsa-miR-619-5p	82.24	429.03	216.27	122.17	84.47
hsa-miR-622	0	5.11	0	0	0
hsa-miR-623	0	0	0	0	0
hsa-miR-624-3p	0	5.11	0	0	0
hsa-miR-624-5p	2.16	0	0	0	0
hsa-miR-625-3p	155.82	480.11	314.74	185.69	97.14
hsa-miR-625-5p	69.25	15.32	17.58	21.99	0
hsa-miR-627-3p	2.16	5.11	0	0	0
hsa-miR-627-5p	2.16	0	1.76	2.44	0
hsa-miR-628-3p	36.79	35.75	19.34	4.89	59.13
hsa-miR-628-5p	0	0	0	0	0
hsa-miR-629-3p	19.48	10.22	22.86	7.33	0
hsa-miR-629-5p	753.11	960.22	1018.05	146.6	168.94
hsa-miR-630	0	0	0	0	0
hsa-miR-632	0	0	0	0	0
hsa-miR-636	2.16	15.32	15.82	0	0
hsa-miR-639	0	0	0	0	0
hsa-miR-641	15.15	15.32	10.55	14.66	0
hsa-miR-642a-3p	30.3	15.32	22.86	2.44	25.34
hsa-miR-642a-5p	309.47	40.86	137.15	34.21	46.46
hsa-miR-642b-3p	0	0	0	0	0
hsa-miR-642b-5p	15.15	0	12.31	0	0
hsa-miR-643	0	0	0	0	0
hsa-miR-647	2.16	0	0	0	0
hsa-miR-649	0	0	0	0	0
hsa-miR-650	0	0	0	0	0
hsa-miR-6500-3p	0	0	0	0	0
hsa-miR-6501-3p	0	0	0	0	0
hsa-miR-6501-5p	0	0	0	0	0
hsa-miR-6502-5p	0	0	0	0	0
hsa-miR-6503-3p	0	0	0	0	0
hsa-miR-6503-5p	0	0	0	0	0
hsa-miR-6504-5p	0	0	0	0	0
hsa-miR-6505-3p	0	0	0	0	0
hsa-miR-6505-5p	0	0	0	0	0
hsa-miR-6508-5p	0	0	0	0	0
hsa-miR-6509-5p	0	0	0	0	0
hsa-miR-651-3p	0	0	0	0	0
hsa-miR-651-5p	8.66	0	0	0	0
hsa-miR-6510-3p	0	0	0	2.44	0
hsa-miR-6511a-3p	19.48	0	21.1	4.89	0
hsa-miR-6511a-5p	4.33	0	1.76	0	0
hsa-miR-6511b-3p	0	5.11	3.52	7.33	0
hsa-miR-6511b-5p	32.46	20.43	5.27	2.44	0
hsa-miR-6513-3p	4.33	0	1.76	7.33	0
hsa-miR-6513-5p	0	0	0	0	0
hsa-miR-6514-3p	0	0	0	0	0
hsa-miR-6514-5p	0	0	1.76	0	0
hsa-miR-6515-5p	0	0	0	2.44	0
hsa-miR-6516-3p	0	0	1.76	0	0
hsa-miR-6516-5p	0	0	0	0	0
hsa-miR-652-3p	941.39	541.4	385.07	1639.46	768.66
hsa-miR-652-5p	0	0	0	0	0
hsa-miR-6529-5p	95.22	280.91	381.55	434.91	1034.74
hsa-miR-653-3p	0	0	0	0	0
hsa-miR-653-5p	0	0	0	0	0
hsa-miR-654-3p	6.49	5.11	0	7.33	1528.88
hsa-miR-654-5p	0	0	0	0	8.45
hsa-miR-655-3p	0	0	0	0	0
hsa-miR-655-5p	0	0	0	0	0
hsa-miR-656-3p	0	0	1.76	0	367.44
hsa-miR-656-5p	0	0	0	0	0
hsa-miR-657	0	0	0	0	0
hsa-miR-658	0	0	0	0	0
hsa-miR-659-3p	0	0	0	0	0
hsa-miR-659-5p	0	0	0	0	0
hsa-miR-660-3p	0	0	0	0	0
hsa-miR-660-5p	359.24	725.27	451.88	1131.25	1216.34
hsa-miR-662	0	0	0	0	0
hsa-miR-663a	0	393.28	181.1	894.25	29.56
hsa-miR-663b	0	30.65	49.23	139.27	8.45
hsa-miR-664a-3p	0	0	0	0	0
hsa-miR-664a-5p	23.81	0	5.27	24.43	25.34
hsa-miR-664b-3p	0	0	0	0	0
hsa-miR-664b-5p	0	0	1.76	2.44	0
hsa-miR-665	0	0	0	0	413.9
hsa-miR-668-3p	0	0	0	0	38.01
hsa-miR-671-3p	127.68	137.9	214.51	166.14	71.8
hsa-miR-671-5p	82.24	15.32	10.55	19.55	84.47
hsa-miR-6715a-3p	0	0	1.76	0	0
hsa-miR-6715b-3p	0	0	0	0	0
hsa-miR-6715b-5p	0	0	0	0	0
hsa-miR-6716-3p	0	0	0	0	0
hsa-miR-6717-5p	0	0	0	0	0
hsa-miR-6718-5p	0	0	0	0	0
hsa-miR-6720-3p	0	0	0	0	0
hsa-miR-6720-5p	0	0	1.76	0	0
hsa-miR-6724-5p	0	5.11	15.82	19.55	0
hsa-miR-6726-3p	0	0	1.76	0	0
hsa-miR-6726-5p	0	0	1.76	0	0
hsa-miR-6727-5p	0	0	0	0	0
hsa-miR-6728-5p	0	0	0	0	0
hsa-miR-6729-5p	0	0	0	0	0
hsa-miR-6731-5p	0	0	0	0	0
hsa-miR-6732-3p	0	0	1.76	0	0
hsa-miR-6733-3p	0	0	0	0	0
hsa-miR-6733-5p	0	0	0	0	0
hsa-miR-6734-3p	0	0	0	0	0
hsa-miR-6734-5p	0	0	0	2.44	0
hsa-miR-6735-3p	0	0	1.76	0	0
hsa-miR-6735-5p	2.16	0	0	2.44	12.67
hsa-miR-6736-5p	0	0	0	0	0
hsa-miR-6737-3p	0	0	0	0	0
hsa-miR-6737-5p	0	0	0	0	0
hsa-miR-6738-3p	0	0	0	0	0
hsa-miR-6740-3p	0	0	0	0	0
hsa-miR-6740-5p	0	0	0	0	0
hsa-miR-6741-3p	0	0	0	0	16.89
hsa-miR-6741-5p	0	0	3.52	0	0
hsa-miR-6742-3p	0	0	0	0	0
hsa-miR-6742-5p	0	0	0	0	0
hsa-miR-6743-3p	0	0	0	0	0
hsa-miR-6745	2.16	0	0	0	0
hsa-miR-6746-3p	0	0	0	0	0
hsa-miR-6746-5p	4.33	15.32	3.52	0	0
hsa-miR-6747-3p	0	0	1.76	4.89	0
hsa-miR-6748-3p	2.16	0	0	0	0
hsa-miR-6748-5p	0	0	0	0	0
hsa-miR-6749-3p	0	0	1.76	0	0
hsa-miR-675-3p	10.82	0	0	0	0
hsa-miR-6750-3p	0	0	0	0	0
hsa-miR-6750-5p	2.16	0	0	0	0
hsa-miR-6751-3p	0	0	0	0	0
hsa-miR-6751-5p	0	0	0	2.44	0
hsa-miR-6753-3p	4.33	0	0	0	0
hsa-miR-6753-5p	0	0	0	0	0
hsa-miR-6754-5p	2.16	0	0	0	0
hsa-miR-6755-3p	0	0	1.76	0	0
hsa-miR-6755-5p	0	0	0	0	0
hsa-miR-6756-3p	0	0	0	0	0
hsa-miR-6756-5p	0	0	3.52	2.44	0
hsa-miR-6758-3p	0	0	0	0	0
hsa-miR-6758-5p	0	0	0	0	0
hsa-miR-676-3p	25.97	0	5.27	2.44	0
hsa-miR-676-5p	0	0	0	0	0
hsa-miR-6761-3p	0	0	0	0	8.45
hsa-miR-6762-3p	0	0	0	0	0
hsa-miR-6762-5p	0	0	0	0	0
hsa-miR-6763-5p	2.16	0	0	0	0
hsa-miR-6764-3p	0	0	0	0	0
hsa-miR-6764-5p	4.33	0	5.27	0	0
hsa-miR-6765-3p	0	0	0	0	4.22
hsa-miR-6765-5p	4.33	0	0	0	0
hsa-miR-6766-3p	2.16	0	0	0	0
hsa-miR-6767-3p	0	0	0	0	0
hsa-miR-6767-5p	4.33	0	0	0	0
hsa-miR-6768-5p	0	5.11	0	0	0
hsa-miR-6769a-3p	0	0	0	0	0
hsa-miR-6769a-5p	0	0	0	0	0
hsa-miR-6769b-3p	0	0	0	0	0
hsa-miR-6770-3p	0	0	0	0	0
hsa-miR-6770-5p	0	0	0	0	0
hsa-miR-6771-5p	0	0	0	0	0
hsa-miR-6772-3p	0	5.11	0	0	0
hsa-miR-6772-5p	2.16	0	0	0	0
hsa-miR-6773-5p	0	0	0	0	0
hsa-miR-6774-3p	0	0	0	0	0
hsa-miR-6774-5p	0	0	0	0	0
hsa-miR-6775-3p	2.16	0	1.76	0	0
hsa-miR-6776-3p	0	0	0	2.44	0
hsa-miR-6777-5p	10.82	0	5.27	0	0
hsa-miR-6779-3p	0	0	0	0	0
hsa-miR-6779-5p	0	0	0	0	0
hsa-miR-6780a-5p	0	0	0	0	0
hsa-miR-6780b-3p	0	0	0	0	8.45
hsa-miR-6780b-5p	0	0	0	0	0
hsa-miR-6781-5p	2.16	0	1.76	2.44	0
hsa-miR-6782-3p	0	0	0	0	0
hsa-miR-6783-3p	0	0	1.76	0	0
hsa-miR-6783-5p	6.49	5.11	0	2.44	0
hsa-miR-6784-3p	0	0	0	0	0
hsa-miR-6784-5p	0	0	0	0	0
hsa-miR-6785-3p	0	0	0	0	0
hsa-miR-6786-3p	2.16	0	0	0	0
hsa-miR-6787-3p	0	0	1.76	0	0
hsa-miR-6787-5p	0	0	0	0	0
hsa-miR-6789-3p	0	10.22	3.52	0	0
hsa-miR-6789-5p	4.33	25.54	8.79	7.33	0
hsa-miR-6790-3p	0	0	0	0	0
hsa-miR-6791-3p	2.16	5.11	0	0	0
hsa-miR-6791-5p	4.33	0	0	0	0
hsa-miR-6792-5p	0	0	1.76	0	0
hsa-miR-6793-5p	0	0	0	0	0
hsa-miR-6794-5p	6.49	0	0	0	0
hsa-miR-6795-3p	0	0	0	0	0
hsa-miR-6795-5p	0	0	0	0	0
hsa-miR-6796-5p	4.33	0	1.76	0	0
hsa-miR-6797-3p	0	0	0	0	0
hsa-miR-6797-5p	0	0	0	0	0
hsa-miR-6798-3p	0	0	0	0	0
hsa-miR-6799-3p	2.16	0	0	4.89	0
hsa-miR-6799-5p	2.16	0	0	0	0
hsa-miR-6800-3p	0	0	5.27	0	0
hsa-miR-6800-5p	0	15.32	0	0	0
hsa-miR-6801-3p	0	0	0	0	0
hsa-miR-6802-3p	0	0	0	0	0
hsa-miR-6803-3p	4.33	0	1.76	2.44	0
hsa-miR-6804-3p	0	0	0	0	0
hsa-miR-6804-5p	2.16	0	0	0	0
hsa-miR-6805-3p	0	0	0	0	0
hsa-miR-6805-5p	8.66	0	0	0	0
hsa-miR-6806-3p	0	0	0	0	0
hsa-miR-6807-3p	4.33	0	0	0	0
hsa-miR-6807-5p	2.16	0	0	0	0
hsa-miR-6808-3p	0	0	0	0	0
hsa-miR-6810-3p	0	0	0	4.89	0
hsa-miR-6810-5p	0	0	0	0	0
hsa-miR-6811-5p	0	0	0	0	0
hsa-miR-6812-3p	0	0	0	0	0
hsa-miR-6812-5p	0	0	0	0	0
hsa-miR-6813-3p	0	0	0	0	0
hsa-miR-6813-5p	2.16	0	0	0	0
hsa-miR-6815-3p	0	0	0	0	0
hsa-miR-6815-5p	4.33	0	1.76	0	0
hsa-miR-6816-3p	0	0	0	0	0
hsa-miR-6816-5p	0	0	0	0	0
hsa-miR-6818-3p	0	0	0	0	0
hsa-miR-6818-5p	0	0	0	0	0
hsa-miR-6819-3p	0	0	0	4.89	0
hsa-miR-6820-3p	0	0	1.76	0	0
hsa-miR-6820-5p	0	0	0	0	0
hsa-miR-6821-5p	0	10.22	0	7.33	0
hsa-miR-6822-5p	0	0	1.76	0	0
hsa-miR-6823-5p	0	0	0	0	0
hsa-miR-6824-5p	0	0	1.76	0	0
hsa-miR-6826-5p	0	0	0	0	0
hsa-miR-6827-3p	0	0	0	0	0
hsa-miR-6827-5p	0	0	1.76	0	0
hsa-miR-6829-5p	0	0	0	0	0
hsa-miR-6831-5p	0	0	0	0	4.22
hsa-miR-6832-5p	0	0	0	0	0
hsa-miR-6834-5p	2.16	0	0	0	0
hsa-miR-6836-3p	0	0	0	0	0
hsa-miR-6837-3p	0	0	0	0	0
hsa-miR-6837-5p	0	0	0	0	0
hsa-miR-6838-5p	0	0	0	0	0
hsa-miR-6839-5p	0	0	0	0	0
hsa-miR-6840-5p	0	0	0	0	0
hsa-miR-6842-3p	0	0	0	2.44	0
hsa-miR-6842-5p	0	0	0	0	0
hsa-miR-6843-3p	0	0	0	0	0
hsa-miR-6847-3p	0	0	0	0	0
hsa-miR-6847-5p	0	0	0	0	0
hsa-miR-6849-3p	0	0	0	0	0
hsa-miR-6850-3p	0	0	0	0	0
hsa-miR-6850-5p	0	0	0	0	0
hsa-miR-6851-5p	6.49	0	0	0	0
hsa-miR-6852-3p	0	0	0	0	0
hsa-miR-6852-5p	0	0	1.76	0	0
hsa-miR-6854-5p	0	0	0	0	0
hsa-miR-6855-3p	0	0	0	2.44	0
hsa-miR-6855-5p	0	0	0	0	0
hsa-miR-6856-3p	0	0	0	0	0
hsa-miR-6857-3p	0	0	0	0	0
hsa-miR-6858-3p	0	0	0	0	0
hsa-miR-6858-5p	0	5.11	0	0	0
hsa-miR-6859-3p	2.16	0	1.76	0	0
hsa-miR-6859-5p	0	0	0	4.89	21.12
hsa-miR-6860	0	0	1.76	0	0
hsa-miR-6861-5p	0	0	0	0	0
hsa-miR-6862-3p	0	0	0	0	0
hsa-miR-6862-5p	2.16	15.32	0	0	0
hsa-miR-6864-5p	0	0	0	0	0
hsa-miR-6865-3p	0	0	0	0	0
hsa-miR-6865-5p	0	0	0	0	0
hsa-miR-6866-3p	0	0	0	0	0
hsa-miR-6866-5p	0	0	0	0	0
hsa-miR-6868-3p	0	0	0	0	0
hsa-miR-6869-5p	0	5.11	0	0	0
hsa-miR-6871-3p	0	0	0	0	0
hsa-miR-6872-5p	0	0	1.76	0	0
hsa-miR-6873-3p	0	0	3.52	0	0
hsa-miR-6873-5p	0	0	0	0	0
hsa-miR-6874-3p	0	0	0	0	0
hsa-miR-6874-5p	0	0	0	0	0
hsa-miR-6875-5p	0	0	3.52	0	0
hsa-miR-6876-3p	0	0	0	0	0
hsa-miR-6876-5p	0	0	0	0	0
hsa-miR-6877-5p	2.16	10.22	1.76	0	0
hsa-miR-6878-5p	0	0	0	0	0
hsa-miR-6879-3p	0	0	0	0	0
hsa-miR-6880-3p	0	0	0	0	0
hsa-miR-6881-3p	8.66	0	0	0	0
hsa-miR-6882-5p	2.16	0	0	0	0
hsa-miR-6883-3p	0	0	0	0	0
hsa-miR-6884-3p	2.16	0	0	0	0
hsa-miR-6884-5p	0	0	0	0	0
hsa-miR-6885-5p	0	0	0	0	0
hsa-miR-6886-3p	0	0	0	0	0
hsa-miR-6886-5p	0	10.22	0	0	0
hsa-miR-6887-3p	0	0	0	0	0
hsa-miR-6887-5p	0	0	0	0	0
hsa-miR-6888-5p	0	0	0	0	0
hsa-miR-6889-5p	0	15.32	0	0	0
hsa-miR-6891-3p	0	0	0	0	0
hsa-miR-6891-5p	0	0	0	0	0
hsa-miR-6892-5p	0	0	0	0	0
hsa-miR-6893-5p	2.16	0	0	0	0
hsa-miR-6894-3p	0	0	0	0	0
hsa-miR-6894-5p	0	0	0	0	0
hsa-miR-6895-3p	0	0	0	0	0
hsa-miR-6895-5p	0	0	0	0	0
hsa-miR-7-1-3p	222.9	342.21	123.08	295.64	109.81
hsa-miR-7-2-3p	0	0	0	0	0
hsa-miR-7-5p	406.85	102.15	87.91	166.14	8.45
hsa-miR-708-3p	0	0	0	0	12.67
hsa-miR-708-5p	0	0	0	0	12.67
hsa-miR-7106-3p	0	0	0	0	0
hsa-miR-7107-5p	0	0	0	0	0
hsa-miR-7108-3p	0	0	0	0	0
hsa-miR-7108-5p	0	0	3.52	0	0
hsa-miR-7109-3p	0	0	0	0	0
hsa-miR-7111-3p	0	0	0	0	0
hsa-miR-7111-5p	0	0	0	0	0
hsa-miR-7112-3p	0	0	0	0	0
hsa-miR-7112-5p	0	0	0	0	0
hsa-miR-7113-5p	0	0	0	2.44	0
hsa-miR-7114-3p	0	0	0	0	0
hsa-miR-7114-5p	0	0	0	0	0
hsa-miR-7151-3p	0	0	0	0	0
hsa-miR-7152-3p	0	0	0	0	0
hsa-miR-7152-5p	0	0	0	0	0
hsa-miR-7160-5p	0	0	0	0	0
hsa-miR-7161-5p	0	0	0	0	0
hsa-miR-744-3p	4.33	0	0	0	0
hsa-miR-744-5p	960.87	0	0	73.3	202.72
hsa-miR-758-3p	0	0	0	0	12.67
hsa-miR-758-5p	0	0	0	0	0
hsa-miR-760	389.54	122.58	43.96	17.1	0
hsa-miR-762	0	0	0	26.88	0
hsa-miR-765	0	0	1.76	0	0
hsa-miR-766-3p	4.33	45.97	17.58	2.44	12.67
hsa-miR-766-5p	0	15.32	7.03	0	0
hsa-miR-767-3p	0	0	3.52	0	0
hsa-miR-767-5p	0	25.54	33.41	0	0
hsa-miR-769-3p	73.58	15.32	3.52	7.33	0
hsa-miR-769-5p	60.6	10.22	22.86	12.22	84.47
hsa-miR-770-5p	0	0	0	0	4.22
hsa-miR-7702	0	0	0	0	0
hsa-miR-7703	0	0	0	0	0
hsa-miR-7704	112.53	1082.8	541.56	1666.33	882.69
hsa-miR-7705	0	0	0	0	0
hsa-miR-7706	160.14	51.08	86.16	51.31	42.23
hsa-miR-7844-5p	0	0	0	0	0
hsa-miR-7845-5p	0	0	0	0	0
hsa-miR-7846-3p	0	0	0	0	0
hsa-miR-7847-3p	8.66	20.43	5.27	4.89	8.45
hsa-miR-7848-3p	0	0	0	0	0
hsa-miR-7850-5p	0	0	0	0	0
hsa-miR-7851-3p	0	0	0	0	0
hsa-miR-7853-5p	0	0	0	0	0
hsa-miR-7854-3p	19.48	0	3.52	7.33	4.22
hsa-miR-7855-5p	0	0	0	0	0
hsa-miR-7974	0	0	0	0	0
hsa-miR-7975	0	0	1.76	0	0
hsa-miR-7976	2.16	10.22	3.52	2.44	21.12
hsa-miR-7977	60.6	91.94	42.2	26.88	679.97
hsa-miR-802	0	0	8.79	61.08	4.22
hsa-miR-8054	2.16	0	0	0	0
hsa-miR-8061	19.48	0	1.76	0	0
hsa-miR-8072	2.16	0	0	0	0
hsa-miR-8075	10.82	5.11	0	0	0
hsa-miR-8085	0	0	0	0	0
hsa-miR-8485	0	0	1.76	0	0
hsa-miR-873-3p	0	0	0	0	0
hsa-miR-873-5p	0	0	0	0	0
hsa-miR-874-3p	15.15	66.4	56.27	285.87	97.14
hsa-miR-874-5p	0	0	3.52	0	0
hsa-miR-875-3p	0	0	0	0	0
hsa-miR-875-5p	0	0	0	0	0
hsa-miR-877-3p	0	5.11	0	0	8.45
hsa-miR-877-5p	471.78	219.62	59.78	24.43	97.14
hsa-miR-885-3p	0	0	0	0	0
hsa-miR-885-5p	0	0	5.27	4.89	33.79
hsa-miR-887-3p	0	0	0	0	198.5
hsa-miR-887-5p	0	0	0	0	0
hsa-miR-888-5p	0	0	1.76	0	0
hsa-miR-889-3p	0	0	0	0	772.89
hsa-miR-891a-3p	0	0	0	0	0
hsa-miR-891a-5p	0	0	0	0	0
hsa-miR-892a	0	0	1.76	0	0
hsa-miR-892c-5p	0	0	1.76	0	0
hsa-miR-9-3p	43.28	61.29	28.13	31.76	0
hsa-miR-9-5p	835.35	270.7	128.36	283.42	4.22
hsa-miR-922	0	0	0	0	0
hsa-miR-92a-1-5p	300.81	515.86	261.99	73.3	0
hsa-miR-92a-2-5p	0	0	0	0	0
hsa-miR-92a-3p	126821	473142	494474	302652	50697.9
hsa-miR-92b-3p	12140.7	6180.12	9721.63	684.12	4679.55
hsa-miR-92b-5p	43.28	86.83	35.17	0	21.12
hsa-miR-93-3p	93.06	66.4	232.1	90.4	54.9
hsa-miR-93-5p	29427.6	19194.1	21212.1	9262.56	9093.02
hsa-miR-933	0	0	0	0	0
hsa-miR-934	0	0	0	0	0
hsa-miR-935	43.28	0	42.2	2.44	25.34
hsa-miR-937-3p	23.81	0	7.03	14.66	0
hsa-miR-937-5p	0	0	0	4.89	0
hsa-miR-939-3p	0	0	0	2.44	0
hsa-miR-939-5p	0	0	0	0	0
hsa-miR-940	10.82	15.32	12.31	9.77	0
hsa-miR-941	385.21	127.69	177.59	136.82	12.67
hsa-miR-942-3p	0	5.11	7.03	4.89	0
hsa-miR-942-5p	2.16	10.22	7.03	7.33	0
hsa-miR-943	0	0	0	0	0
hsa-miR-944	0	0	0	0	0
hsa-miR-95-3p	84.4	71.51	89.67	1040.85	21.12
hsa-miR-95-5p	0	0	0	12.22	0
hsa-miR-96-3p	0	0	0	0	0
hsa-miR-96-5p	328.95	71.51	103.74	579.06	0
hsa-miR-98-3p	2.16	0	0	0	12.67
hsa-miR-98-5p	2739.77	607.8	378.03	586.39	1119.21
hsa-miR-9898	2.16	0	0	0	0
hsa-miR-9899	0	0	0	0	0
hsa-miR-9901	8.66	1966.4	2917.02	9042.66	177.38
hsa-miR-9902	0	0	0	0	0
hsa-miR-9903	0	0	0	0	0
hsa-miR-9985	4.33	5.11	8.79	9.77	12.67
hsa-miR-9986	0	0	0	0	0
hsa-miR-99a-3p	2.16	0	0	2.44	12.67
hsa-miR-99a-5p	653.56	669.09	1506.86	2594.79	4759.79
hsa-miR-99b-3p	452.3	265.59	253.19	144.15	498.36
hsa-miR-99b-5p	2352.39	398.39	780.68	930.9	1364.16
