# Supplementary material for: Identification of miRNAs Present in Cell- and Plasma-Derived Extracellular Vesicles—Possible Biomarkers of Colorectal Cancer
Source: Cancers (Basel). 2024 Jul 5;16(13):2464. doi: 10.3390/cancers16132464 (PMC11240749; doi:10.3390/cancers16132464)
Supplement: Supplementary file 1 [file cancers-16-02464-s001.zip › Table S2.xlsx]

## Sheet: Patients
Table S2
	Tumor samples
	miR-9-5p	miR-143-3p	miR-182-5p	miR-196b-5p	miR-200c-3p	miR-425-5p	miR-429	miR-200b-5p
P1	0.000119	0.005325	0.002205	0.097261	0.227983	0.006502	0.047432	0.001905
P2	0.004518	0.00131	0.002895	0.000584	0.232612	0.00625	0.032804	0.003271
P3	0.000224	0.007209	0.000826	0.004011	0.176043	0.008385	0.025916	0.003088
P4	0.001697	0.002139	0.002083	0.01592	0.247929	0.022251	0.030186	0.001749
P5	0.000427	0.001091	0.001646	0.003745	0.31622	0.006041	0.029667	0.004763
P6	0.000155	0.00153	0.002508	0.008396	0.201242	0.01111	0.068062	0.004081
P7	0.000749	0.010709	0.003503	0.05494	1.20247	0.014599	0.163346	0
P8	0.004958	0.03162	0.223601	2.45037	22.0851	0.240315	0.894405	0.059954
P9	0.001148	0.013946	0.006394	0.150622	2.80306	0.014711	0.468136	0
	Evs from plasma
	miR-196b	miR-182	miR-425	miR-429			miR-196b	miR-182	miR-425	miR-429
P1	0	0	2.57041	0		Control 1	0	0	3.09084	0
P2	0	0	0	0		Control 2	0	0	0.088572	0
P3	0.169341	0.53924	2.52276	0.262975		Control 3	0	0	0	0
P4	0	0	0	0		Control 4	0	0	0.177022	0
P5	0.407536	0	3.3473	0		Control 5	0	0	2.48e-12	0
P6	0.06096	0	1.37554	0		Control 6	0	0	6.5e-12	0
P7	0	0	0	0		Control 7	0	0	7.35e-12	0
P8	0	0	0	0		Control 8	0	0	0	0
P9	0	0	0	0		Control 9	0	0	0	0
